# Supplementary material for: Polymorphic self-assembly of pyrazine-based tectons at the solution–solid interface
Source: Beilstein J Nanotechnol. 2019 Feb 18;10:494–9. doi: 10.3762/bjnano.10.50 (PMC6404514; doi:10.3762/bjnano.10.50)
Supplement: File 2 — Crystallographic data for 1 (deposition number CCDC 1821751). The crystallographic data can be obtained free of charge on application to CCDC, 12 Union Road, Cambridge CB21EZ, UK; Fax: +44-1223/336-033; E-mail: deposit@ccdc.cam.ac.uk [file Beilstein_J_Nanotechnol-10-494-s002.cif]

 
data_aj_329
 
_audit_creation_method            'SHELXL-2014/7'
_shelx_SHELXL_version_number      '2014/7'
_chemical_name_systematic         ?
_chemical_name_common             ?
_chemical_melting_point           ?
_chemical_formula_moiety          ?
_chemical_formula_sum
 'C18 H10 N4' 
_chemical_formula_weight          282.30

loop_
 _atom_type_symbol
 _atom_type_description
 _atom_type_scat_dispersion_real
 _atom_type_scat_dispersion_imag
 _atom_type_scat_source
 'C'  'C'   0.0033   0.0016
 'International Tables Vol C Tables 4.2.6.8 and 6.1.1.4'
 'N'  'N'   0.0061   0.0033
 'International Tables Vol C Tables 4.2.6.8 and 6.1.1.4'
 'H'  'H'   0.0000   0.0000
 'International Tables Vol C Tables 4.2.6.8 and 6.1.1.4'
 
_space_group_crystal_system       monoclinic
_space_group_IT_number            14
_space_group_name_H-M_alt         'P 21/c'
_space_group_name_Hall            '-P 2ybc'
 
_shelx_space_group_comment
;
The symmetry employed for this shelxl refinement is uniquely defined
by the following loop, which should always be used as a source of
symmetry information in preference to the above space-group names.
They are only intended as comments.
;
 
loop_
 _space_group_symop_operation_xyz
 'x, y, z'
 '-x, y+1/2, -z+1/2'
 '-x, -y, -z'
 'x, -y-1/2, z-1/2'
 
_cell_length_a                    8.824(9)
_cell_length_b                    5.800(6)
_cell_length_c                    13.935(12)
_cell_angle_alpha                 90
_cell_angle_beta                  94.06(3)
_cell_angle_gamma                 90
_cell_volume                      711.4(12)
_cell_formula_units_Z             2
_cell_measurement_temperature     293(2)
_cell_measurement_reflns_used     3002
_cell_measurement_theta_min       3.80
_cell_measurement_theta_max       25.77
 
_exptl_crystal_description        block
_exptl_crystal_colour             brown
_exptl_crystal_density_meas       ?
_exptl_crystal_density_method     'not measured'
_exptl_crystal_density_diffrn     1.318          
_exptl_crystal_F_000              292
_exptl_transmission_factor_min    ?
_exptl_transmission_factor_max    ?
_exptl_crystal_size_max           0.18
_exptl_crystal_size_mid           0.16
_exptl_crystal_size_min           0.13
_exptl_absorpt_coefficient_mu     0.082
_shelx_estimated_absorpt_T_min    ?
_shelx_estimated_absorpt_T_max    ?
_exptl_absorpt_correction_type    multi-scan
_exptl_absorpt_correction_T_min   0.6557
_exptl_absorpt_correction_T_max   0.7457
_exptl_absorpt_process_details    multi-scan
_exptl_absorpt_special_details    ?
_diffrn_ambient_temperature       293(2)
_diffrn_radiation_wavelength      0.71073
_diffrn_radiation_type            MoK\a
_diffrn_source                    ?
_diffrn_measurement_device_type   'Bruker APEX-II CCD'
_diffrn_measurement_method        '\f and \w scans'
_diffrn_detector_area_resol_mean  ?
_diffrn_reflns_number             11723
_diffrn_reflns_av_unetI/netI      0.0878
_diffrn_reflns_av_R_equivalents   0.0896
_diffrn_reflns_limit_h_min        -11
_diffrn_reflns_limit_h_max        11
_diffrn_reflns_limit_k_min        -7
_diffrn_reflns_limit_k_max        7
_diffrn_reflns_limit_l_min        -18
_diffrn_reflns_limit_l_max        18
_diffrn_reflns_theta_min          2.931
_diffrn_reflns_theta_max          28.079
_diffrn_reflns_theta_full         25.242
_diffrn_measured_fraction_theta_max   0.997
_diffrn_measured_fraction_theta_full  0.999
_diffrn_reflns_Laue_measured_fraction_max    0.997
_diffrn_reflns_Laue_measured_fraction_full   0.999
_diffrn_reflns_point_group_measured_fraction_max   0.997
_diffrn_reflns_point_group_measured_fraction_full  0.999
_reflns_number_total              1724
_reflns_number_gt                 786
_reflns_threshold_expression      'I > 2\s(I)'
_reflns_Friedel_coverage          0.000
_reflns_Friedel_fraction_max      .
_reflns_Friedel_fraction_full     .
 
_reflns_special_details
;
 Reflections were merged by SHELXL according to the crystal
 class for the calculation of statistics and refinement.
 
 _reflns_Friedel_fraction is defined as the number of unique
 Friedel pairs measured divided by the number that would be
 possible theoretically, ignoring centric projections and
 systematic absences.
;
 
_computing_data_collection        'Bruker APEX2'
_computing_cell_refinement        'Bruker SAINT'
_computing_data_reduction         'Bruker SAINT'
_computing_structure_solution     'SHELXS-97 (Sheldrick 2008)'
_computing_structure_refinement 'SHELXL-2014/7 (Sheldrick, 2014)'
_computing_molecular_graphics     'Bruker SHELXTL'
_computing_publication_material   'Bruker SHELXTL'
_refine_special_details           ?
_refine_ls_structure_factor_coef  Fsqd
_refine_ls_matrix_type            full
_refine_ls_weighting_scheme       calc
_refine_ls_weighting_details
'w=1/[\s^2^(Fo^2^)+(0.0528P)^2^+0.1139P] where P=(Fo^2^+2Fc^2^)/3'
_atom_sites_solution_primary      ?
_atom_sites_solution_secondary    ?
_atom_sites_solution_hydrogens    geom
_refine_ls_hydrogen_treatment     constr
_refine_ls_extinction_method      'SHELXL-2014/7 (Sheldrick 2014'
_refine_ls_extinction_coef        0.019(4)
_refine_ls_extinction_expression
 'Fc^*^=kFc[1+0.001xFc^2^\l^3^/sin(2\q)]^-1/4^'
_refine_ls_number_reflns          1724
_refine_ls_number_parameters      101
_refine_ls_number_restraints      0
_refine_ls_R_factor_all           0.1794
_refine_ls_R_factor_gt            0.0625
_refine_ls_wR_factor_ref          0.1425
_refine_ls_wR_factor_gt           0.1084
_refine_ls_goodness_of_fit_ref    1.011
_refine_ls_restrained_S_all       1.011
_refine_ls_shift/su_max           0.000
_refine_ls_shift/su_mean          0.000
 
loop_
 _atom_site_label
 _atom_site_type_symbol
 _atom_site_fract_x
 _atom_site_fract_y
 _atom_site_fract_z
 _atom_site_U_iso_or_equiv
 _atom_site_adp_type
 _atom_site_occupancy
 _atom_site_site_symmetry_order  
 _atom_site_calc_flag
 _atom_site_refinement_flags_posn
 _atom_site_refinement_flags_adp
 _atom_site_refinement_flags_occupancy
 _atom_site_disorder_assembly
 _atom_site_disorder_group
N1 N 0.43200(19) 0.2168(3) 0.50556(13) 0.0509(6) Uani 1 1 d . . . . .
N2 N -0.3744(2) 0.1921(4) 0.28227(14) 0.0583(6) Uani 1 1 d . . . . .
C1 C 0.5732(2) 0.1766(4) 0.53985(15) 0.0514(7) Uani 1 1 d . . . . .
H1 H 0.6289 0.2973 0.5687 0.062 Uiso 1 1 calc R U . . .
C2 C 0.3587(2) 0.0360(4) 0.46532(14) 0.0413(6) Uani 1 1 d . . . . .
C3 C -0.1539(2) 0.3336(4) 0.37274(16) 0.0536(7) Uani 1 1 d . . . . .
H3 H -0.1083 0.4532 0.4087 0.064 Uiso 1 1 calc R U . . .
C4 C 0.2051(2) 0.0720(4) 0.42726(14) 0.0479(6) Uani 1 1 d . . . . .
C5 C 0.0773(2) 0.0993(4) 0.39669(14) 0.0479(7) Uani 1 1 d . . . . .
C6 C -0.0759(2) 0.1323(4) 0.35806(14) 0.0398(6) Uani 1 1 d . . . . .
C7 C -0.3005(3) 0.3538(4) 0.33309(17) 0.0594(7) Uani 1 1 d . . . . .
H7 H -0.3513 0.4914 0.3428 0.071 Uiso 1 1 calc R U . . .
C8 C -0.1513(2) -0.0371(4) 0.30494(14) 0.0500(6) Uani 1 1 d . . . . .
H8 H -0.1033 -0.1759 0.2931 0.060 Uiso 1 1 calc R U . . .
C9 C -0.2982(2) 0.0007(4) 0.26958(16) 0.0571(7) Uani 1 1 d . . . . .
H9 H -0.3473 -0.1169 0.2342 0.068 Uiso 1 1 calc R U . . .
 
loop_
 _atom_site_aniso_label
 _atom_site_aniso_U_11
 _atom_site_aniso_U_22
 _atom_site_aniso_U_33
 _atom_site_aniso_U_23
 _atom_site_aniso_U_13
 _atom_site_aniso_U_12
N1 0.0338(11) 0.0523(13) 0.0650(12) -0.0042(11) -0.0068(9) 0.0043(10)
N2 0.0350(11) 0.0656(15) 0.0724(14) 0.0008(12) -0.0083(9) 0.0068(11)
C1 0.0344(14) 0.0556(16) 0.0624(15) -0.0087(13) -0.0104(11) -0.0030(12)
C2 0.0285(12) 0.0540(15) 0.0407(12) 0.0027(12) -0.0028(9) 0.0005(12)
C3 0.0419(14) 0.0520(16) 0.0653(16) -0.0053(13) -0.0064(12) 0.0019(12)
C4 0.0316(13) 0.0590(16) 0.0523(14) 0.0077(12) -0.0031(11) -0.0005(12)
C5 0.0364(13) 0.0561(17) 0.0505(14) 0.0073(12) -0.0032(11) -0.0003(12)
C6 0.0241(11) 0.0539(15) 0.0406(13) 0.0066(12) -0.0024(9) -0.0004(11)
C7 0.0456(15) 0.0542(16) 0.0779(18) -0.0013(14) 0.0003(13) 0.0152(13)
C8 0.0353(13) 0.0539(16) 0.0601(15) -0.0049(13) -0.0025(11) 0.0068(12)
C9 0.0399(15) 0.0605(17) 0.0684(16) -0.0091(14) -0.0128(12) -0.0019(13)
 
_geom_special_details
;
 All esds (except the esd in the dihedral angle between two l.s. planes)
 are estimated using the full covariance matrix.  The cell esds are taken
 into account individually in the estimation of esds in distances, angles
 and torsion angles; correlations between esds in cell parameters are only
 used when they are defined by crystal symmetry.  An approximate (isotropic)
 treatment of cell esds is used for estimating esds involving l.s. planes.
;
 
loop_
 _geom_bond_atom_site_label_1
 _geom_bond_atom_site_label_2
 _geom_bond_distance
 _geom_bond_site_symmetry_2
 _geom_bond_publ_flag
N1 C1 1.323(3) . ?
N1 C2 1.334(3) . ?
N2 C9 1.316(3) . ?
N2 C7 1.319(3) . ?
C1 C2 1.376(3) 3_656 ?
C1 H1 0.9300 . ?
C2 C1 1.376(3) 3_656 ?
C2 C4 1.435(3) . ?
C3 C7 1.376(3) . ?
C3 C6 1.378(3) . ?
C3 H3 0.9300 . ?
C4 C5 1.187(3) . ?
C5 C6 1.433(3) . ?
C6 C8 1.374(3) . ?
C7 H7 0.9300 . ?
C8 C9 1.371(3) . ?
C8 H8 0.9300 . ?
C9 H9 0.9300 . ?
 
loop_
 _geom_angle_atom_site_label_1
 _geom_angle_atom_site_label_2
 _geom_angle_atom_site_label_3
 _geom_angle
 _geom_angle_site_symmetry_1
 _geom_angle_site_symmetry_3
 _geom_angle_publ_flag
C1 N1 C2 115.45(19) . . ?
C9 N2 C7 115.7(2) . . ?
N1 C1 C2 122.9(2) . 3_656 ?
N1 C1 H1 118.6 . . ?
C2 C1 H1 118.6 3_656 . ?
N1 C2 C1 121.69(19) . 3_656 ?
N1 C2 C4 117.3(2) . . ?
C1 C2 C4 121.0(2) 3_656 . ?
C7 C3 C6 118.5(2) . . ?
C7 C3 H3 120.7 . . ?
C6 C3 H3 120.7 . . ?
C5 C4 C2 179.0(2) . . ?
C4 C5 C6 179.0(2) . . ?
C8 C6 C3 117.3(2) . . ?
C8 C6 C5 121.0(2) . . ?
C3 C6 C5 121.7(2) . . ?
N2 C7 C3 124.8(2) . . ?
N2 C7 H7 117.6 . . ?
C3 C7 H7 117.6 . . ?
C9 C8 C6 119.2(2) . . ?
C9 C8 H8 120.4 . . ?
C6 C8 H8 120.4 . . ?
N2 C9 C8 124.4(2) . . ?
N2 C9 H9 117.8 . . ?
C8 C9 H9 117.8 . . ?
 
loop_
 _geom_torsion_atom_site_label_1
 _geom_torsion_atom_site_label_2
 _geom_torsion_atom_site_label_3
 _geom_torsion_atom_site_label_4
 _geom_torsion
 _geom_torsion_site_symmetry_1
 _geom_torsion_site_symmetry_2
 _geom_torsion_site_symmetry_3
 _geom_torsion_site_symmetry_4
 _geom_torsion_publ_flag
C2 N1 C1 C2 0.1(3) . . . 3_656 ?
C1 N1 C2 C1 -0.1(3) . . . 3_656 ?
C1 N1 C2 C4 179.95(18) . . . . ?
C7 C3 C6 C8 -0.6(3) . . . . ?
C7 C3 C6 C5 179.7(2) . . . . ?
C9 N2 C7 C3 -0.5(4) . . . . ?
C6 C3 C7 N2 0.9(4) . . . . ?
C3 C6 C8 C9 -0.1(3) . . . . ?
C5 C6 C8 C9 179.70(19) . . . . ?
C7 N2 C9 C8 -0.2(4) . . . . ?
C6 C8 C9 N2 0.5(3) . . . . ?
 
_refine_diff_density_max    0.169
_refine_diff_density_min   -0.159
_refine_diff_density_rms    0.044

_shelx_res_file
;

    aj_329.res created by SHELXL-2014/7

TITL aj_329.res in P-1                New: P21/c
CELL  0.71073    8.8240    5.8000   13.9350    90.000    94.060    90.000
ZERR        2    0.0090    0.0060    0.0120     0.000     0.030     0.000
LATT 1
SYMM             - X ,    0.50000 + Y ,    0.50000 - Z
SFAC C  N  H
UNIT 36  8  0
L.S. 40
ACTA
BOND $H
FMAP 2
PLAN 2
WGHT    0.052800    0.113900
EXTI    0.019300
FVAR       0.68742
RESI 0
CONF
N1    2    0.431998    0.216751    0.505560    11.00000    0.03383    0.05230 =
         0.06501   -0.00420   -0.00682    0.00427
N2    2   -0.374394    0.192117    0.282268    11.00000    0.03504    0.06565 =
         0.07240    0.00075   -0.00835    0.00684
C1    1    0.573227    0.176582    0.539849    11.00000    0.03437    0.05560 =
         0.06241   -0.00869   -0.01036   -0.00296
AFIX  43
H1    3    0.628861    0.297305    0.568695    11.00000   -1.20000
AFIX   0
C2    1    0.358663    0.036048    0.465321    11.00000    0.02846    0.05402 =
         0.04066    0.00273   -0.00283    0.00049
C3    1   -0.153852    0.333623    0.372744    11.00000    0.04193    0.05203 =
         0.06532   -0.00528   -0.00645    0.00193
AFIX  43
H3    3   -0.108318    0.453249    0.408664    11.00000   -1.20000
AFIX   0
C4    1    0.205051    0.072040    0.427259    11.00000    0.03159    0.05899 =
         0.05232    0.00773   -0.00309   -0.00051
C5    1    0.077342    0.099316    0.396693    11.00000    0.03639    0.05608 =
         0.05048    0.00730   -0.00319   -0.00033
C6    1   -0.075924    0.132317    0.358061    11.00000    0.02409    0.05394 =
         0.04063    0.00658   -0.00242   -0.00036
C7    1   -0.300536    0.353775    0.333091    11.00000    0.04559    0.05415 =
         0.07791   -0.00134    0.00033    0.01523
AFIX  43
H7    3   -0.351313    0.491395    0.342830    11.00000   -1.20000
AFIX   0
C8    1   -0.151316   -0.037145    0.304939    11.00000    0.03527    0.05386 =
         0.06013   -0.00486   -0.00252    0.00684
AFIX  43
H8    3   -0.103290   -0.175949    0.293088    11.00000   -1.20000
AFIX   0
C9    1   -0.298201    0.000684    0.269580    11.00000    0.03990    0.06054 =
         0.06840   -0.00909   -0.01280   -0.00189
AFIX  43
H9    3   -0.347316   -0.116864    0.234244    11.00000   -1.20000
AFIX   0
HKLF 4 1  0.0000  1.0000  0.0000 -1.0000  0.0000  0.0000  0.0000  0.0000  1.0000

REM  aj_329.res in P-1                New: P21/c
REM R1 =  0.0625 for     786 Fo > 4sig(Fo)  and  0.1794 for all    1724 data
REM    101 parameters refined using      0 restraints

END

WGHT      0.0528      0.1139

REM Highest difference peak  0.169,  deepest hole -0.159,  1-sigma level  0.044
Q1    1  -0.3973 -0.1204  0.2791  11.00000  0.05    0.17
Q2    1   0.7394  0.3935  0.5293  11.00000  0.05    0.16
;
_shelx_res_checksum   13249

_shelx_hkl_file
;
   1   0   0    0.00    0.60
   1   0   0   -0.40    0.40
   1   0   0    0.00    0.70
  -1   0   0   -0.70    0.40
  -1   0   0    0.20    0.50
  -1   0   0   -0.60    0.50
   2   0   0    5.20    1.20
   2   0   0    7.20    1.20
   2   0   0    6.30    1.30
   2   0   0    7.30    1.50
   2   0   0    3.40    1.20
  -2   0   0    6.90    1.40
  -2   0   0    6.00    1.30
  -2   0   0    6.30    1.30
   3   0   0    1.20    1.60
   3   0   0    2.60    1.60
   3   0   0    0.00    1.80
   3   0   0   -2.00    1.20
  -3   0   0   -0.60    1.80
  -3   0   0   -1.00    1.70
  -3   0   0   -1.10    1.80
  -3   0   0    0.30    2.00
   4   0   0   -0.80    1.90
   4   0   0    7.90    2.60
   4   0   0    3.50    2.10
  -4   0   0    2.70    2.60
  -4   0   0    0.90    1.80
  -4   0   0    3.20    2.70
  -4   0   0    4.00    3.40
   5   0   0    3.20    3.40
   5   0   0    5.20    3.10
   5   0   0    2.40    3.30
  -5   0   0    1.80    4.10
  -5   0   0   -4.10    3.70
  -5   0   0    4.60    5.30
  -5   0   0   -2.30    2.60
   6   0   0    2.30    4.80
   6   0   0   13.90    4.70
  -6   0   0    7.10    6.00
  -6   0   0   15.50    4.10
   7   0   0    4.50    7.60
   7   0   0   -0.60    6.20
  -7   0   0   11.80    5.80
  -7   0   0   -4.30    6.90
  -7   1   0   11.20    7.60
  -7   1   0   -2.50    5.10
   7  -1   0   -7.10    6.50
   7  -1   0    3.70    6.40
  -6   1   0   -0.40    6.00
  -6   1   0   -1.20    4.20
   6  -1   0    3.60    4.60
   6  -1   0   -4.60    5.40
  -5   1   0  142.49    9.00
  -5   1   0  119.69   10.40
  -5   1   0  130.29    8.40
  -5   1   0  114.69    7.90
   5  -1   0  105.69    7.50
   5  -1   0  126.29    7.70
  -4   1   0   94.79    6.00
  -4   1   0   87.39    6.90
  -4   1   0   89.49    6.00
  -4   1   0   94.89    6.10
   4  -1   0   89.69    5.70
   4  -1   0   90.69    5.70
  -3   1   0  103.09    5.60
  -3   1   0  106.79    6.00
  -3   1   0  113.19    6.20
  -3   1   0  109.49    5.90
   3  -1   0  114.29    5.80
   3  -1   0  109.39    6.00
   3  -1   0  109.09    5.50
   3  -1   0  113.69    5.60
  -2   1   0  384.16   14.10
  -2   1   0  449.16   15.60
  -2   1   0  351.16   14.00
  -2   1   0  379.86   14.40
   2  -1   0  420.16   14.40
   2  -1   0  398.16   14.50
   2  -1   0  370.76   14.00
   2  -1   0  397.16   14.30
   2  -1   0  380.56   14.10
  -1   1   0  356.76   11.90
  -1   1   0  327.77   11.90
   1  -1   0  332.27   12.00
   1  -1   0  330.07   11.80
   1  -1   0  332.87   11.80
   1  -1   0  333.77   11.70
   1  -1   0  354.66   12.10
   1   1   0  316.07   11.40
   1   1   0  321.27   11.40
   1   1   0  341.27   11.40
   1   1   0  306.67   11.30
   1   1   0  335.87   11.60
  -1  -1   0  305.87   11.30
  -1  -1   0  341.27   11.60
  -1  -1   0  338.07   11.70
  -1  -1   0  315.47   11.30
   2   1   0  347.77   13.20
   2   1   0  366.56   13.20
   2   1   0  382.86   13.30
   2   1   0  350.36   13.60
   2   1   0  368.76   13.30
  -2  -1   0  389.86   13.70
  -2  -1   0  352.56   13.20
  -2  -1   0  374.56   13.40
  -2  -1   0  368.36   13.40
   3   1   0  112.49    6.20
   3   1   0  113.39    5.90
   3   1   0  128.49    5.80
   3   1   0  107.89    5.50
  -3  -1   0  114.79    6.10
  -3  -1   0   99.69    5.60
  -3  -1   0  105.49    6.00
  -3  -1   0   92.59    6.30
   4   1   0   95.09    8.00
   4   1   0   73.19    5.20
  -4  -1   0   72.59    6.90
  -4  -1   0   95.29    5.90
  -4  -1   0   87.49    5.80
   5   1   0  117.09    7.50
   5   1   0  119.49    7.80
  -5  -1   0  106.39    9.50
  -5  -1   0  111.89    7.80
  -5  -1   0  111.99    8.30
  -5  -1   0  135.89    8.60
   6   1   0   -1.00    4.00
   6   1   0    9.70    4.50
  -6  -1   0    5.00    3.60
  -6  -1   0    2.60    6.10
   7   1   0    1.10    6.80
   7   1   0   -4.00    6.40
  -7  -1   0  -10.40    8.60
  -7  -1   0   -5.20    5.00
  -7   2   0    3.50    7.50
   7  -2   0    0.50    6.70
   7  -2   0    0.30    7.00
  -6   2   0    4.30    6.80
   6  -2   0   -3.20    4.30
   6  -2   0   12.20    6.70
  -5   2   0    1.90    5.60
  -5   2   0    5.20    4.20
  -5   2   0   -4.10    4.10
   5  -2   0   -2.40    3.90
   5  -2   0   -2.60    3.70
   5  -2   0   -1.80    3.20
  -4   2   0    9.50    2.90
  -4   2   0    5.00    6.20
   4  -2   0   12.00    3.10
   4  -2   0   -0.20    2.90
   4  -2   0    0.10    3.80
  -3   2   0   16.60    2.90
  -3   2   0   15.50    3.10
   3  -2   0   14.10    2.50
   3  -2   0   18.40    2.60
   3  -2   0   23.90    3.10
  -2   2   0  419.76   15.10
  -2   2   0  408.36   15.00
  -2   2   0  425.96   15.30
   2  -2   0  398.26   15.40
   2  -2   0  420.46   15.60
   2  -2   0  398.26   15.10
   2  -2   0  416.86   14.90
  -1   2   0   94.09    4.30
  -1   2   0   93.19    4.10
  -1   2   0   95.99    4.10
  -1   2   0   98.59    4.30
  -1   2   0   82.39    4.20
   1  -2   0   79.79    4.20
   1  -2   0   93.19    4.00
   1  -2   0   90.09    4.20
   1  -2   0   83.79    4.00
   0   2   0   96.99    4.50
   0   2   0  100.89    4.40
   0   2   0  102.49    4.50
   0   2   0  100.39    4.40
   0  -2   0   96.89    4.30
   0  -2   0  104.39    4.50
   0  -2   0  100.59    4.50
   1   2   0   97.89    4.20
   1   2   0   97.39    4.20
   1   2   0   90.89    4.20
   1   2   0   88.99    4.20
   1   2   0   96.79    4.40
  -1  -2   0   95.39    4.20
  -1  -2   0   90.49    4.70
  -1  -2   0   86.29    4.30
  -1  -2   0   85.69    4.10
  -1  -2   0   86.89    4.20
   2   2   0  409.46   14.70
   2   2   0  385.76   15.10
   2   2   0  427.06   14.80
   2   2   0  429.36   14.90
   2   2   0  420.36   14.80
  -2  -2   0  376.66   14.70
  -2  -2   0  406.96   14.90
  -2  -2   0  387.66   15.10
  -2  -2   0  432.66   14.80
  -2  -2   0  366.66   14.60
   3   2   0   11.60    2.60
   3   2   0   14.60    2.60
   3   2   0   15.30    2.50
  -3  -2   0   13.30    3.20
  -3  -2   0   13.70    2.60
  -3  -2   0   12.80    2.70
   4   2   0    6.40    2.50
   4   2   0    4.10    3.00
   4   2   0    4.20    2.80
  -4  -2   0    5.00    4.20
  -4  -2   0    2.60    2.70
  -4  -2   0    3.70    2.10
   5   2   0    0.90    3.30
  -5  -2   0    1.70    2.60
  -5  -2   0    7.90    5.80
  -5  -2   0   -3.40    3.80
  -5  -2   0   -1.70    6.50
   6   2   0    6.90    5.30
  -6  -2   0   -1.50    6.40
  -6  -2   0    5.90    4.80
   7   2   0   -6.20    7.90
   7   2   0   -3.50    6.70
  -7  -2   0  -11.00    9.90
  -7  -2   0   -3.10    6.20
  -7   3   0    6.70    7.80
   7  -3   0  -11.50    6.90
   7  -3   0   12.70    8.00
   6  -3   0    5.60    5.60
   6  -3   0    7.30    5.00
  -5   3   0   15.80    5.00
   5  -3   0   15.00    4.10
  -4   3   0   -0.90    3.00
  -4   3   0    2.80    3.50
   4  -3   0   -4.40    2.60
   4  -3   0   -2.70    2.30
   4  -3   0    5.50    3.00
  -3   3   0    0.30    1.90
  -3   3   0    2.50    2.10
   3  -3   0    1.50    2.00
   3  -3   0   -0.30    2.30
   3  -3   0   -2.30    1.80
   3  -3   0   -1.40    1.90
  -2   3   0    5.70    2.00
  -2   3   0    6.20    2.40
  -2   3   0    7.50    1.80
   2  -3   0    4.90    1.80
   2  -3   0    8.40    2.40
   2  -3   0    4.80    1.90
   2  -3   0    6.20    2.20
   2  -3   0    3.40    1.50
  -1   3   0   25.20    2.50
  -1   3   0   22.10    2.20
  -1   3   0   24.20    2.50
  -1   3   0   23.10    2.60
  -1   3   0   19.10    2.50
   1  -3   0   20.10    2.30
   1  -3   0   25.30    2.80
   1  -3   0   25.30    2.40
   1  -3   0   26.90    2.40
   0   3   0   51.19    3.10
   0   3   0   43.70    3.10
   0   3   0   41.40    3.00
   0   3   0   40.30    2.70
   0   3   0   40.70    2.80
   0  -3   0   45.50    3.00
   0  -3   0   43.90    2.80
   0  -3   0   42.00    3.00
   0  -3   0   43.40    3.00
   0  -3   0   44.40    3.20
   1   3   0   24.80    2.40
   1   3   0   22.40    2.40
   1   3   0   20.10    2.30
   1   3   0   22.50    2.60
   1   3   0   22.10    2.60
  -1  -3   0   22.50    2.40
  -1  -3   0   24.00    2.20
  -1  -3   0   23.50    2.50
  -1  -3   0   26.30    2.50
  -1  -3   0   25.50    2.80
   2   3   0    5.70    1.90
   2   3   0    8.20    2.10
   2   3   0    6.50    2.10
   2   3   0    6.20    2.10
   2   3   0    4.70    2.10
  -2  -3   0    5.70    1.70
  -2  -3   0    5.80    1.90
  -2  -3   0    8.00    2.60
  -2  -3   0    5.60    1.60
  -2  -3   0    5.00    2.30
   3   3   0    1.10    2.30
   3   3   0    1.40    2.00
  -3  -3   0    1.10    2.10
  -3  -3   0    0.50    2.90
  -3  -3   0   -2.20    2.30
  -3  -3   0    2.70    1.80
   4   3   0    2.20    3.10
   4   3   0    2.90    2.40
   4   3   0    1.70    3.00
  -4  -3   0   -3.50    3.00
  -4  -3   0   -2.20    4.20
  -4  -3   0    1.80    2.30
  -4  -3   0    3.70    3.20
   5   3   0   16.60    4.30
  -5  -3   0   19.90    6.30
  -5  -3   0   22.00    4.50
   6   3   0    5.30    5.20
  -6  -3   0   -4.50    6.50
  -6  -3   0    8.30    5.00
   7   3   0   -5.10    7.30
  -7  -3   0   15.30    7.20
  -7  -3   0    7.20   15.80
  -7   4   0   -2.10    8.30
   7  -4   0   -4.70    6.90
   7  -4   0    1.70    7.70
  -6   4   0    9.80    6.30
   6  -4   0    2.10    6.30
   6  -4   0   10.00    5.40
  -5   4   0    5.00    4.90
   5  -4   0    5.00    3.80
   5  -4   0    3.90    3.80
  -4   4   0   -2.10    4.50
  -4   4   0   -2.70    3.60
  -4   4   0   -0.80    3.70
   4  -4   0    0.80    2.80
   4  -4   0   -3.40    3.10
   4  -4   0    3.80    4.00
   4  -4   0    3.30    3.30
  -3   4   0    0.10    3.00
  -3   4   0    1.60    2.20
  -3   4   0    2.10    2.50
   3  -4   0   -1.10    2.40
   3  -4   0   -2.40    2.70
   3  -4   0   -1.90    2.10
  -2   4   0   11.00    2.50
  -2   4   0    5.40    2.00
  -2   4   0    8.40    2.70
  -2   4   0    6.50    2.50
   2  -4   0   12.20    2.70
   2  -4   0    8.80    2.10
   2  -4   0    8.20    2.30
   2  -4   0    6.00    2.40
  -1   4   0   62.99    4.40
  -1   4   0   67.19    4.10
  -1   4   0   69.39    4.50
  -1   4   0   62.59    4.60
   1  -4   0   58.19    4.20
   1  -4   0   79.89    5.00
   1  -4   0   63.29    3.90
   1  -4   0   62.29    4.90
   1  -4   0   70.09    4.20
   0   4   0 1191.28   42.20
   0   4   0 1203.98   42.20
   0   4   0 1263.57   42.60
   0   4   0 1200.58   42.50
   0   4   0 1242.28   42.30
   0  -4   0 1334.37   42.50
   0  -4   0 1278.67   42.30
   0  -4   0 1244.48   42.70
   0  -4   0 1219.18   42.30
   0  -4   0 1241.48   42.50
   1   4   0   64.19    4.50
   1   4   0   61.59    4.00
   1   4   0   65.79    4.60
   1   4   0   63.19    4.80
   1   4   0   71.89    4.40
  -1  -4   0   66.49    4.80
  -1  -4   0   69.89    4.40
  -1  -4   0   65.49    4.40
  -1  -4   0   61.69    4.60
  -1  -4   0   61.69    4.00
   2   4   0   10.90    2.80
   2   4   0   10.70    2.30
   2   4   0    7.60    2.30
  -2  -4   0    9.00    2.30
  -2  -4   0    8.50    2.90
  -2  -4   0   10.50    2.50
  -2  -4   0   11.40    2.50
  -2  -4   0   10.10    2.90
   3   4   0    2.50    2.90
   3   4   0   -2.80    2.10
   3   4   0   -2.60    2.10
  -3  -4   0   -1.60    2.30
  -3  -4   0   -0.30    3.40
  -3  -4   0   -3.50    2.50
  -3  -4   0   -0.30    1.90
   4   4   0    5.40    3.20
   4   4   0    1.00    3.80
   4   4   0    4.40    3.80
  -4  -4   0   -3.10    3.40
  -4  -4   0    1.90    2.50
  -4  -4   0   -4.10    5.20
   5   4   0   11.50    4.40
  -5  -4   0    9.00    3.80
  -5  -4   0    0.20    5.10
   6   4   0   14.10    6.00
  -6  -4   0   -0.20    4.50
  -6  -4   0   13.50    7.80
   7   4   0  -18.40    7.50
  -7  -4   0   -7.30   11.10
  -7  -4   0    2.10    6.90
  -6   5   0    7.90    7.10
   6  -5   0    4.40    7.20
   6  -5   0   -6.30    5.60
  -5   5   0    2.70    6.80
   5  -5   0    5.20    4.80
  -4   5   0    3.80    4.40
  -4   5   0   14.20    5.80
  -4   5   0   11.80    4.20
   4  -5   0   10.00    3.90
   4  -5   0   12.50    4.10
  -3   5   0   58.39    6.60
  -3   5   0   50.59    5.50
  -3   5   0   53.99    6.10
   3  -5   0   59.89    5.30
   3  -5   0   73.19    6.00
   3  -5   0   65.59    6.20
   3  -5   0   50.69    5.30
  -2   5   0   63.29    4.90
  -2   5   0   59.39    7.40
   2  -5   0   62.89    5.10
   2  -5   0   56.89    4.70
   2  -5   0   49.60    4.60
   2  -5   0   50.49    5.10
  -1   5   0   70.39    5.00
  -1   5   0   79.09    5.60
  -1   5   0   74.69    7.50
   1  -5   0   68.59    6.20
   1  -5   0   72.79    4.80
   1  -5   0   76.39    5.20
   1  -5   0   73.49    5.10
   0   5   0    1.40    2.40
   0   5   0   -1.50    2.00
   0   5   0    0.10    1.90
   0   5   0    1.20    2.10
   0  -5   0   -0.70    1.90
   0  -5   0   -0.10    1.80
   0  -5   0   -3.50    2.00
   0  -5   0    2.30    2.50
   0  -5   0    3.30    2.10
   1   5   0   67.09    5.10
   1   5   0   78.39    5.50
   1   5   0   72.99    5.50
   1   5   0   76.09    5.70
  -1  -5   0   66.89    5.60
  -1  -5   0   70.29    5.00
  -1  -5   0   80.69    5.40
  -1  -5   0   66.99    4.90
  -1  -5   0   80.59    5.20
   2   5   0   59.99    5.40
   2   5   0   53.79    4.90
   2   5   0   52.09    5.10
  -2  -5   0   44.90    6.10
  -2  -5   0   56.59    4.70
  -2  -5   0   66.79    5.00
  -2  -5   0   55.49    8.30
   3   5   0   51.09    6.50
   3   5   0   50.69    5.30
   3   5   0   59.09    5.80
  -3  -5   0   57.59    5.90
  -3  -5   0   52.99    5.10
  -3  -5   0   50.09    7.10
  -3  -5   0   55.89    5.20
   4   5   0    9.40    4.30
   4   5   0   11.40    5.20
  -4  -5   0   10.40    3.80
  -4  -5   0   12.10    4.20
  -4  -5   0   13.40    4.70
  -4  -5   0    8.00    6.30
   5   5   0    8.10    4.90
  -5  -5   0    0.00    3.80
  -5  -5   0   13.00    6.10
   6   5   0    0.60    6.80
  -6  -5   0   -3.80    8.30
  -6  -5   0    4.20    5.10
  -6   6   0   -0.40    7.90
   6  -6   0    9.30    7.60
   6  -6   0    1.00    6.70
  -5   6   0    0.00    7.00
   5  -6   0   10.30    5.40
  -4   6   0   30.20    6.40
   4  -6   0   17.30    4.60
   4  -6   0   23.60    5.00
  -3   6   0   74.39    8.00
  -3   6   0   59.19    6.60
  -3   6   0   64.59    8.30
   3  -6   0   57.69    6.10
   3  -6   0   71.79    7.40
   3  -6   0   62.99    6.50
   3  -6   0   67.69    6.20
  -2   6   0   67.19    7.20
  -2   6   0   73.89    6.00
  -2   6   0   63.39    6.80
   2  -6   0   70.99    5.80
   2  -6   0   70.99    6.40
   2  -6   0   67.89    5.60
   2  -6   0   65.69    5.80
  -1   6   0    4.00    3.90
  -1   6   0   -3.80    3.40
  -1   6   0   -1.60    3.30
   1  -6   0   -3.40    2.70
   1  -6   0    1.00    2.60
   1  -6   0    5.30    2.50
   1  -6   0   -3.80    2.50
   0   6   0   26.30    4.20
   0   6   0   23.40    3.80
   0   6   0   24.20    4.30
   0   6   0   19.60    3.30
   0  -6   0   22.30    3.30
   0  -6   0   20.80    3.30
   0  -6   0   20.60    3.50
   1   6   0    1.40    2.60
   1   6   0   -1.40    2.80
   1   6   0   -1.50    2.90
  -1  -6   0   -1.70    3.10
  -1  -6   0   -0.10    2.70
  -1  -6   0   -0.50    2.50
  -1  -6   0    2.90    4.40
  -1  -6   0    1.80    2.00
   2   6   0   66.19    5.50
   2   6   0   69.89    6.30
   2   6   0   68.49    6.50
  -2  -6   0   65.39    5.90
  -2  -6   0   53.19    7.70
  -2  -6   0   64.19    6.10
  -2  -6   0   58.69    5.50
   3   6   0   59.09    7.80
   3   6   0   63.29    6.60
   3   6   0   49.30    5.60
  -3  -6   0   54.69    6.00
  -3  -6   0   69.49    9.50
  -3  -6   0   59.59    6.70
  -3  -6   0   69.39    7.70
   4   6   0   10.20    5.00
  -4  -6   0    9.80    4.50
   5   6   0   13.00    6.00
  -5  -6   0    4.00    9.00
  -5  -6   0    2.00    4.60
   6   6   0  -13.30    7.40
  -6  -6   0   17.30    6.00
  -6  -6   0   18.50    9.90
  -6   7   0   -0.40    9.70
   6  -7   0    8.10    9.70
   6  -7   0    8.30    7.40
  -5   7   0    3.80    9.30
   5  -7   0   -6.10    7.10
   5  -7   0    9.50    6.50
  -4   7   0   18.10    7.40
   4  -7   0    6.90    5.90
   4  -7   0   13.10    5.90
  -3   7   0   -3.50    4.10
   3  -7   0   -1.80    3.90
   3  -7   0    3.00    4.20
  -2   7   0   30.10    5.40
  -2   7   0   20.00    4.80
  -2   7   0   23.60    6.60
   2  -7   0   24.20    4.50
   2  -7   0   22.70    4.70
   2  -7   0   23.40    5.00
   2  -7   0   25.50    4.30
  -1   7   0    6.00    3.80
  -1   7   0    6.60    8.40
  -1   7   0    1.70    3.80
   1  -7   0    5.50    3.30
   1  -7   0    4.20    3.10
   1  -7   0   13.20    3.80
   1  -7   0    4.00    3.70
   0   7   0   -0.80    4.70
   0   7   0    2.50    4.20
   0  -7   0   -1.30    3.40
   0  -7   0    5.30    3.70
   0  -7   0    6.40    3.00
   0  -7   0    0.20    3.40
   1   7   0    3.30    3.70
   1   7   0    3.20    4.10
   1   7   0    3.20    3.80
  -1  -7   0    5.10    3.50
  -1  -7   0    4.10    2.60
   2   7   0   26.10    4.40
   2   7   0   27.70    5.30
   2   7   0   13.70    4.10
  -2  -7   0   15.40    5.00
  -2  -7   0   19.40    4.50
  -2  -7   0   25.10    4.70
   3   7   0    0.00    3.80
  -3  -7   0    1.20    4.80
  -3  -7   0   -1.80    4.70
  -3  -7   0    2.30    3.60
   4   7   0    5.60    5.90
  -4  -7   0   14.30    4.70
  -4  -7   0   16.20    7.10
   5   7   0  -13.70    6.70
  -5  -7   0   -1.30    4.90
  -5  -7   0   -4.50    8.60
   6   7   0    1.90    9.00
  -6  -7   0   16.30    7.70
  -6  -7   0   -0.20   11.90
   5  -8   0    8.70    8.20
   5  -8   0   -7.70    6.60
   4  -8   0    5.30    6.80
   4  -8   0    4.90    5.60
  -3   8   0    5.60    6.20
   3  -8   0    6.90    4.90
   3  -8   0   12.20    5.10
  -2   8   0    5.70    5.40
  -2   8   0    4.00    5.30
   2  -8   0   -2.10    4.40
   2  -8   0   -5.40    4.70
  -1   8   0   13.40    5.10
   1  -8   0   13.90    4.40
   1  -8   0   14.30    5.00
   1  -8   0   17.80    5.20
   0   8   0   79.39    9.20
   0   8   0   83.59    7.60
   0  -8   0   80.69    7.50
   0  -8   0   73.59    7.40
   0  -8   0   77.49    7.90
   1   8   0    7.00    4.40
   1   8   0   13.20    5.60
  -1  -8   0    4.60    5.30
  -1  -8   0    8.30    5.20
  -1  -8   0   12.60    3.80
   2   8   0   -4.60    4.30
   2   8   0    5.50    6.00
  -2  -8   0    2.30    4.80
  -2  -8   0   -0.20    5.70
   3   8   0    7.40    6.00
  -3  -8   0    3.00    3.90
  -3  -8   0   11.40    6.20
   4   8   0    6.80    7.10
  -4  -8   0    1.80    4.90
   5   8   0    6.90    9.20
  -5  -8   0   26.80   11.30
  -5  -8   0    1.10    5.60
  -4   9   0    1.10    8.40
   4  -9   0    3.20    8.00
   4  -9   0   -0.30    7.40
   3  -9   0   -9.50    6.50
   3  -9   0   -5.80    5.90
  -2   9   0    2.50    9.60
   2  -9   0    8.00    6.20
   2  -9   0    0.90    6.00
  -1   9   0   -8.50    5.80
  -1   9   0    1.50    5.80
   1  -9   0   15.40    5.20
   1  -9   0    7.70    5.30
   0   9   0   15.70    5.30
   0   9   0   11.40    5.90
   0  -9   0   11.50    9.50
   0  -9   0    9.80    5.00
   1   9   0   -3.20    5.70
   1   9   0   -5.60    7.20
  -1  -9   0   -4.50    5.60
  -1  -9   0   -6.90    5.50
  -1  -9   0   -6.00    4.20
   2   9   0    0.80    6.00
  -2  -9   0    2.40    6.00
   3   9   0   -2.30    7.00
  -3  -9   0    4.40    7.90
  -3  -9   0   -1.80    5.20
   4   9   0   18.20   13.50
  -4  -9   0  -13.60   10.60
  -4  -9   0   -3.80    6.00
  -3  10   0   10.20    9.40
   3 -10   0   30.30   13.90
   3 -10   0   -9.20    7.70
  -2  10   0   -1.30    8.50
   2 -10   0  -13.40    7.00
   2 -10   0   -4.00    9.70
  -1  10   0    3.90    8.70
   1 -10   0    8.00    8.40
   1 -10   0   11.50    6.80
   0 -10   0   -6.80    4.60
   0 -10   0   10.00    6.90
   1  10   0    7.60    7.10
  -1 -10   0    3.90    6.30
   2  10   0   -7.60    8.50
  -2 -10   0    4.50    5.20
   3  10   0   -4.40    9.00
  -3 -10   0   -6.20    6.50
   2 -11   0    0.50    9.20
   2 -11   0   -2.50    9.70
   1 -11   0   -3.50    6.80
   0 -11   0   10.20    6.70
  -1 -11   0    7.80    7.20
  -2 -11   0    9.00    7.70
  -2 -11  -1   12.20    8.60
  -1 -11  -1    7.50    7.60
   0 -11  -1   -5.80    6.70
   1 -11  -1    6.80    9.80
   1 -11  -1    2.90    7.00
   2 -11  -1   -0.80    9.00
   2 -11  -1   16.50   10.40
  -3 -10  -1    5.20    8.50
   3  10   1   -1.40    9.20
  -2 -10  -1  -10.80    5.50
   2  10   1    4.90    8.60
  -1 -10  -1   -4.00    8.60
  -1 -10  -1   -2.10    5.90
   0 -10  -1    1.40    4.70
   1 -10  -1    0.30    6.20
   1 -10  -1    8.00    6.80
  -1  10   1    5.80    7.90
   2 -10  -1   11.30    7.80
   2 -10  -1    2.70    8.30
   3 -10  -1    7.60    9.40
   3 -10  -1   30.10    8.90
  -3  10   1  -10.10    9.60
  -4  -9  -1   -3.40    6.90
  -4  -9  -1   -8.40   15.40
   4   9   1   37.40   10.50
  -3  -9  -1   -2.50    5.30
  -3  -9  -1   -1.60    9.80
   3   9   1   10.80    8.20
  -2  -9  -1    0.50    4.80
  -2  -9  -1    2.80    7.00
  -2  -9  -1    1.20    6.50
   2   9   1   -1.40    6.20
  -1  -9  -1   -2.20    3.70
  -1  -9  -1   -3.90    6.30
  -1  -9  -1    4.90    5.20
   1   9   1   -3.60    5.90
   1   9   1    6.00    5.90
   0  -9  -1    0.40    4.80
   0  -9  -1    1.10    5.50
   0   9   1    9.70    6.20
   0   9   1   -1.30    5.90
   1  -9  -1   -1.50    5.90
   1  -9  -1   -0.40    4.80
  -1   9   1   12.40    6.30
   2  -9  -1   -5.30    5.00
   2  -9  -1   -5.90    5.50
  -2   9   1    7.30    7.00
   3  -9  -1    0.00    6.40
   3  -9  -1   -4.70    5.70
  -3   9   1  -10.10    7.40
   4  -9  -1    1.60    8.50
   4  -9  -1    7.80    8.20
  -4   9   1  -12.30    7.60
  -5  -8  -1   -7.50   11.00
  -5  -8  -1   12.30    7.10
   5   8   1    1.20    9.50
  -4  -8  -1   -7.60    5.40
  -4  -8  -1  -13.20    9.70
   4   8   1   -1.10   12.70
  -3  -8  -1    8.20    4.10
  -3  -8  -1    3.50    6.10
   3   8   1   -6.90    5.00
  -2  -8  -1    0.60    5.20
  -2  -8  -1    2.90    5.90
   2   8   1    4.50    5.40
   2   8   1    0.70    5.00
  -1  -8  -1   34.10    5.90
  -1  -8  -1   36.50    5.80
  -1  -8  -1   32.40    5.80
   1   8   1   33.20    6.30
   1   8   1   36.10    5.90
   0  -8  -1    2.50    3.40
   0  -8  -1    4.30    4.60
   0  -8  -1    2.70    4.70
   0   8   1   -0.60    5.20
   0   8   1   -1.80    4.70
   1  -8  -1   56.19    7.80
   1  -8  -1   53.19    6.90
   1  -8  -1   38.70    6.30
  -1   8   1   37.30    6.20
  -1   8   1   25.40    5.50
   2  -8  -1    0.00    4.70
  -2   8   1    6.30    5.30
  -2   8   1    2.80    5.00
   3  -8  -1   -1.30    4.60
   3  -8  -1    9.60    5.00
  -3   8   1    4.70    5.30
   4  -8  -1    8.40    6.50
   4  -8  -1   -7.00    5.10
  -4   8   1    3.30    6.50
   5  -8  -1   12.10    7.80
   5  -8  -1   -7.30    6.80
  -6  -7  -1   -9.00    7.20
   6   7   1   -4.70   10.30
  -5  -7  -1   28.80    9.60
  -5  -7  -1    3.10    6.20
   5   7   1   15.40    7.90
  -4  -7  -1   -5.60    6.70
  -4  -7  -1    3.40    3.70
   4   7   1   -7.80    5.20
  -3  -7  -1   37.90    6.80
  -3  -7  -1   53.89    6.90
  -3  -7  -1   41.70    5.80
   3   7   1   59.19    8.90
   3   7   1   57.69    9.40
  -2  -7  -1  181.48   14.20
  -2  -7  -1  202.48   11.20
  -2  -7  -1  193.88   11.30
   2   7   1  200.48   12.20
   2   7   1  198.18   11.20
  -1  -7  -1   54.89    5.40
  -1  -7  -1   58.09    7.30
  -1  -7  -1   63.09    6.70
   1   7   1   70.09    7.50
   1   7   1   54.19    8.20
   0  -7  -1   -1.50    2.70
   0  -7  -1   -2.20    3.40
   0  -7  -1   -5.30    3.30
   0  -7  -1   -0.30    3.50
   0   7   1   -7.30    3.50
   0   7   1    3.60    3.60
   1  -7  -1   61.99    5.80
   1  -7  -1   56.79    6.00
   1  -7  -1   62.99    6.30
   1  -7  -1   52.59    6.00
  -1   7   1   52.99    7.10
  -1   7   1   55.69    5.90
  -1   7   1   49.70    7.10
   2  -7  -1  238.48   12.20
   2  -7  -1  198.28   10.90
   2  -7  -1  212.58   11.20
   2  -7  -1  203.18   11.30
  -2   7   1  210.98   11.30
  -2   7   1  216.68   12.00
  -2   7   1  188.58   12.50
   3  -7  -1   46.50    6.30
   3  -7  -1   56.19    7.40
  -3   7   1   50.19    7.10
   4  -7  -1    3.00    5.60
   4  -7  -1   13.50    6.80
   5  -7  -1   24.20    6.80
   5  -7  -1   19.30    7.10
  -5   7   1   26.80    7.50
   6  -7  -1   -7.60    7.70
   6  -7  -1   -8.40    8.20
  -6   7   1    2.70    8.70
  -6  -6  -1  -21.00   10.20
  -6  -6  -1   -1.00    5.80
   6   6   1    9.10    8.50
  -5  -6  -1   -4.40   13.60
  -5  -6  -1    6.90    4.20
   5   6   1    8.30    7.90
  -4  -6  -1   26.30    4.60
  -4  -6  -1   30.10    6.10
  -4  -6  -1   25.60    6.10
   4   6   1   26.30    5.90
  -3  -6  -1  436.86   19.70
  -3  -6  -1  429.86   18.30
  -3  -6  -1  429.66   18.60
  -3  -6  -1  436.76   18.60
   3   6   1  419.76   18.10
  -2  -6  -1   58.29    8.00
  -2  -6  -1   55.79    5.50
  -2  -6  -1   60.39    6.70
  -2  -6  -1   59.29    6.30
   2   6   1   59.89    6.20
   2   6   1   59.89    6.50
   2   6   1   43.60    5.40
  -1  -6  -1    1.10    3.00
  -1  -6  -1    3.00    3.60
  -1  -6  -1    2.70    2.50
   1   6   1    3.70    5.10
   1   6   1    2.10    2.60
   1   6   1    1.50    3.40
   0  -6  -1    0.80    2.30
   0  -6  -1   -0.20    2.50
   0  -6  -1    2.00    2.70
   0  -6  -1   -0.70    3.40
   0   6   1   -3.00    3.40
   0   6   1    3.90    2.80
   0   6   1   -2.10    3.20
   0   6   1   -1.50    2.60
   1  -6  -1    6.90    2.60
   1  -6  -1    2.30    2.90
   1  -6  -1    2.10    2.40
   1  -6  -1    3.90    2.80
  -1   6   1    5.00    2.80
  -1   6   1    7.00    3.60
  -1   6   1    2.40    3.00
   2  -6  -1   71.79    5.80
   2  -6  -1   69.99    5.90
   2  -6  -1   78.09    6.50
   2  -6  -1   58.79    5.50
  -2   6   1   77.39    7.30
  -2   6   1   68.09    5.60
  -2   6   1   60.29    6.60
   3  -6  -1  422.16   17.90
   3  -6  -1  439.26   18.20
   3  -6  -1  419.96   17.70
   3  -6  -1  435.46   19.00
  -3   6   1  441.16   19.10
  -3   6   1  449.86   18.20
   4  -6  -1   29.00    5.50
   4  -6  -1   24.40    4.80
  -4   6   1   37.70    6.40
   5  -6  -1    0.70    4.70
   5  -6  -1   -3.30    4.70
  -5   6   1   -6.40    6.70
   6  -6  -1   10.00   12.60
   6  -6  -1   -5.20    7.90
  -6  -5  -1   -4.70    4.80
  -6  -5  -1   23.80   10.40
   6   5   1   -0.60    7.10
  -5  -5  -1    3.60    3.60
  -5  -5  -1    7.70    6.50
   5   5   1    9.60    5.10
  -4  -5  -1   -1.90    2.90
  -4  -5  -1   -6.90    6.60
  -4  -5  -1    3.30    4.50
  -4  -5  -1    3.00    4.50
   4   5   1    4.70    3.70
   4   5   1    4.00    4.90
  -3  -5  -1    2.30    3.40
  -3  -5  -1    4.50    7.90
  -3  -5  -1    2.20    2.30
  -3  -5  -1    0.20    3.70
   3   5   1    3.00    2.90
   3   5   1   -4.30    2.90
   3   5   1   -0.90    3.70
  -2  -5  -1   42.00    4.40
  -2  -5  -1   48.00    6.00
  -2  -5  -1   53.49    4.30
  -2  -5  -1   41.90    5.20
  -2  -5  -1   51.39    6.00
   2   5   1   46.90    5.10
   2   5   1   49.99    5.50
   2   5   1   54.49    4.90
  -1  -5  -1   73.89    5.10
  -1  -5  -1   70.29    4.90
  -1  -5  -1   79.99    5.50
  -1  -5  -1   73.49    6.00
  -1  -5  -1   77.09    5.60
   1   5   1   74.89    5.40
   1   5   1   73.99    5.30
   1   5   1   75.19    5.90
   1   5   1   78.09    5.50
   0  -5  -1    2.20    1.90
   0  -5  -1   -2.40    2.00
   0  -5  -1   -1.70    1.60
   0  -5  -1    3.90    2.70
   0  -5  -1    1.10    2.00
   0   5   1    1.50    2.50
   0   5   1    2.10    1.90
   0   5   1    1.30    2.70
   0   5   1    0.90    1.90
   1  -5  -1   77.29    5.50
   1  -5  -1   74.39    5.20
   1  -5  -1   76.59    4.90
   1  -5  -1   78.59    5.30
  -1   5   1   81.89    5.10
  -1   5   1   73.79    5.60
  -1   5   1   80.19    5.80
  -1   5   1   74.49    6.00
   2  -5  -1   38.50    4.60
   2  -5  -1   61.59    4.80
   2  -5  -1   55.89    4.80
   2  -5  -1   58.39    5.00
  -2   5   1   46.20    5.30
  -2   5   1   47.50    4.50
   3  -5  -1    1.70    2.50
   3  -5  -1    3.60    3.30
   3  -5  -1   -1.60    2.50
  -3   5   1    1.70    3.90
  -3   5   1    0.40    3.20
  -3   5   1   -3.80    2.50
   4  -5  -1    6.70    3.80
   4  -5  -1    1.40    3.60
  -4   5   1    5.60    4.40
  -4   5   1    1.40    5.90
   5  -5  -1   -0.90    4.40
  -5   5   1    5.80    7.60
   6  -5  -1   -9.10    9.10
  -6   5   1   -3.80    6.50
  -7  -4  -1    1.60    6.20
   7   4   1   -3.30    8.00
  -6  -4  -1   10.20    7.80
   6   4   1   16.00    6.20
  -5  -4  -1    4.10    5.10
  -5  -4  -1   10.80    3.70
   5   4   1   10.00    4.60
  -4  -4  -1    9.20    4.10
  -4  -4  -1    5.20    2.90
  -4  -4  -1   -0.50    5.50
  -4  -4  -1    9.20    4.00
   4   4   1    3.60    2.80
   4   4   1   11.30    3.70
   4   4   1   15.80    4.40
  -3  -4  -1   -0.10    1.90
  -3  -4  -1    0.80    2.40
  -3  -4  -1   -2.30    2.80
  -3  -4  -1    1.40    3.90
   3   4   1    4.20    2.90
   3   4   1   -2.30    2.60
   3   4   1    1.10    2.80
  -2  -4  -1    6.20    2.90
  -2  -4  -1    2.90    1.80
  -2  -4  -1    0.20    1.90
  -2  -4  -1    5.80    2.30
   2   4   1    6.40    2.30
   2   4   1    2.70    2.60
   2   4   1    2.10    2.30
   2   4   1    3.80    2.30
  -1  -4  -1  122.59    6.20
  -1  -4  -1  122.29    7.00
  -1  -4  -1  124.19    6.30
  -1  -4  -1  129.19    6.30
  -1  -4  -1  129.89    6.80
   1   4   1  123.69    6.90
   1   4   1  121.39    6.40
   1   4   1  120.29    6.50
   1   4   1  127.19    6.30
   1   4   1  118.29    6.20
   0  -4  -1   -1.10    1.90
   0  -4  -1    0.80    1.50
   0  -4  -1   -1.00    1.40
   0  -4  -1   -0.50    1.80
   0  -4  -1    1.70    1.40
   0   4   1    0.70    1.30
   0   4   1    0.80    1.60
   0   4   1   -0.60    1.60
   0   4   1    0.10    1.70
   0   4   1   -1.30    1.50
   1  -4  -1  146.69    7.20
   1  -4  -1  122.99    6.20
   1  -4  -1  125.19    6.20
   1  -4  -1  125.69    6.60
   1  -4  -1  126.09    6.00
  -1   4   1  101.19    6.00
  -1   4   1  126.49    6.70
  -1   4   1  125.09    6.50
  -1   4   1  120.39    6.60
  -1   4   1  125.19    6.10
   2  -4  -1    3.00    1.80
   2  -4  -1    5.40    2.20
   2  -4  -1    1.60    2.00
   2  -4  -1    5.00    1.70
  -2   4   1    4.80    2.70
  -2   4   1   -1.00    1.70
  -2   4   1    3.00    2.10
   3  -4  -1    3.10    2.30
   3  -4  -1    2.90    2.50
   3  -4  -1    1.00    2.20
  -3   4   1    1.20    2.70
   4  -4  -1    4.00    3.10
   4  -4  -1    5.30    3.40
   4  -4  -1    9.10    3.30
  -4   4   1    8.10    3.80
  -4   4   1    4.60    3.70
   5  -4  -1    5.90    3.90
   5  -4  -1    6.10    4.90
  -5   4   1    9.90    5.30
   6  -4  -1    6.50    6.90
   6  -4  -1    5.40    4.80
  -6   4   1    4.00    6.10
   7  -4  -1    4.10    6.90
   7  -4  -1   -0.60    7.90
  -7   4   1    2.60    8.60
  -7  -3  -1   10.70   10.90
  -7  -3  -1  -10.70    6.80
   7   3   1  -18.50    7.50
  -6  -3  -1   -0.60    4.40
   6   3   1    8.50    8.00
  -5  -3  -1    4.20    3.10
  -5  -3  -1    0.70    4.00
  -5  -3  -1   -1.90    5.80
   5   3   1   -1.70    3.40
  -4  -3  -1    9.90    3.70
  -4  -3  -1    8.80    2.70
  -4  -3  -1    4.20    3.40
  -4  -3  -1    7.70    4.70
   4   3   1   13.50    3.60
   4   3   1    7.60    3.00
   4   3   1    7.00    2.80
  -3  -3  -1   99.09    6.60
  -3  -3  -1  107.99    6.50
  -3  -3  -1   98.59    6.20
  -3  -3  -1  103.29    6.00
   3   3   1  100.29    6.10
   3   3   1   96.79    6.00
   3   3   1  103.79    6.30
  -2  -3  -1   94.29    5.40
  -2  -3  -1   90.59    5.70
  -2  -3  -1   90.29    5.30
  -2  -3  -1   90.69    5.10
   2   3   1   93.29    5.50
   2   3   1   98.39    5.40
   2   3   1   89.89    5.60
   2   3   1   95.69    5.20
   2   3   1   99.29    5.10
  -1  -3  -1    5.00    1.50
  -1  -3  -1    4.00    1.50
  -1  -3  -1    4.70    1.50
  -1  -3  -1    3.70    1.30
  -1  -3  -1    0.90    1.70
   1   3   1    3.00    1.50
   1   3   1    3.40    1.40
   1   3   1    5.50    1.50
   1   3   1    4.10    1.60
   1   3   1    3.20    1.30
   0  -3  -1   -1.00    1.00
   0  -3  -1    1.00    1.00
   0  -3  -1    1.30    0.90
   0  -3  -1    0.00    1.00
   0   3   1   -1.50    1.30
   0   3   1   -1.00    0.90
   0   3   1   -0.10    1.30
   0   3   1    0.20    1.00
   0   3   1    0.10    1.10
   1  -3  -1    3.40    1.40
   1  -3  -1    3.20    1.40
   1  -3  -1    4.50    1.40
   1  -3  -1    5.50    1.40
   1  -3  -1    2.30    1.60
  -1   3   1    3.50    1.60
  -1   3   1    1.20    1.10
  -1   3   1    4.10    1.50
   2  -3  -1   98.29    5.50
   2  -3  -1  103.09    4.90
   2  -3  -1   97.69    5.30
   2  -3  -1   90.49    5.70
   2  -3  -1   92.29    4.90
  -2   3   1   88.79    5.30
  -2   3   1   94.09    5.10
  -2   3   1   98.49    5.60
  -2   3   1   93.19    5.90
   3  -3  -1  106.49    5.70
   3  -3  -1  111.89    6.60
   3  -3  -1  108.89    5.80
  -3   3   1  104.19    6.50
  -3   3   1   91.59    6.00
  -3   3   1  108.09    5.80
   4  -3  -1   13.00    3.50
   4  -3  -1    9.00    2.90
   4  -3  -1   15.40    3.10
  -4   3   1   10.40    3.40
  -4   3   1   13.80    3.50
  -4   3   1    5.20    4.50
   5  -3  -1    0.90    3.60
   5  -3  -1   -0.20    3.20
  -5   3   1    0.70    4.60
   6  -3  -1   -7.20    5.50
   6  -3  -1    4.10    4.90
  -6   3   1   -6.30    5.20
   7  -3  -1   -8.00    6.30
   7  -3  -1   -4.40    7.80
  -7   3   1    8.80    7.70
  -7  -2  -1   -6.60    6.40
  -7  -2  -1    5.10   10.40
   7   2   1   -6.00    7.50
   7   2   1  -11.40    7.00
  -6  -2  -1   -0.90    7.20
  -6  -2  -1    2.10    4.20
   6   2   1    3.50    4.70
  -5  -2  -1    1.90    6.00
  -5  -2  -1   10.50    4.30
  -5  -2  -1   13.10    3.40
  -5  -2  -1   11.30    4.40
   5   2   1    9.70    3.60
  -4  -2  -1    0.80    2.90
  -4  -2  -1    0.10    3.60
  -4  -2  -1   -0.20    2.80
  -4  -2  -1    2.60    2.40
   4   2   1   -0.70    2.20
   4   2   1    8.60    4.90
   4   2   1    0.90    6.70
  -3  -2  -1  379.96   15.10
  -3  -2  -1  370.26   15.10
  -3  -2  -1  354.16   14.70
  -3  -2  -1  404.26   15.30
  -3  -2  -1  387.96   14.80
   3   2   1  385.26   14.80
   3   2   1  393.86   14.90
   3   2   1  381.56   14.80
  -2  -2  -1   16.90    2.20
  -2  -2  -1   16.10    2.30
  -2  -2  -1   21.10    2.60
  -2  -2  -1   15.20    4.20
  -2  -2  -1   18.70    2.50
   2   2   1   16.90    2.30
   2   2   1   16.30    2.30
   2   2   1   16.90    2.60
   2   2   1   18.90    2.70
   2   2   1   16.00    2.30
  -1  -2  -1   18.90    2.00
  -1  -2  -1   15.90    1.80
  -1  -2  -1   21.80    1.90
  -1  -2  -1   21.50    1.80
  -1  -2  -1   16.80    2.60
   1   2   1   20.60    1.90
   1   2   1   21.70    2.20
   1   2   1   22.20    1.80
   1   2   1   20.80    2.00
   1   2   1   16.90    2.10
   0  -2  -1    0.50    0.70
   0  -2  -1   -0.50    0.70
   0  -2  -1    1.50    0.90
   0  -2  -1   -0.20    0.80
   0  -2  -1   -0.10    1.00
   0   2   1    0.00    0.80
   0   2   1   -1.20    0.70
   0   2   1   -0.50    0.90
   0   2   1    0.20    0.90
   1  -2  -1   21.80    2.00
   1  -2  -1   22.30    2.00
   1  -2  -1   18.90    1.70
   1  -2  -1   22.20    1.60
   1  -2  -1   22.30    1.80
  -1   2   1   18.70    1.80
  -1   2   1   18.90    2.00
  -1   2   1   18.70    2.10
   2  -2  -1   15.60    2.40
   2  -2  -1   17.70    2.60
   2  -2  -1   16.50    2.20
   2  -2  -1   18.50    2.00
  -2   2   1   20.00    2.20
  -2   2   1   20.20    2.20
  -2   2   1   15.80    2.30
   3  -2  -1  398.46   14.60
   3  -2  -1  382.26   14.20
  -3   2   1  363.06   14.30
  -3   2   1  367.36   14.70
   4  -2  -1    0.70    2.50
   4  -2  -1    3.10    2.40
   4  -2  -1    3.60    2.30
  -4   2   1    0.50    2.50
  -4   2   1    0.80    4.40
   5  -2  -1   14.20    3.80
   5  -2  -1   13.30    3.50
  -5   2   1   13.70    5.90
  -5   2   1    8.00    4.40
  -5   2   1   20.80    4.90
   6  -2  -1    1.20    4.30
   6  -2  -1    5.60    5.10
  -6   2   1   -4.10    8.60
   7  -2  -1    8.60    8.50
   7  -2  -1   -3.80    6.10
  -7   2   1    4.00    7.40
  -7  -1  -1    8.00    5.90
  -7  -1  -1  -13.30    9.00
   7   1   1   14.30    7.10
   7   1   1   21.10    7.70
  -6  -1  -1   21.70    5.80
   6   1   1   16.10    6.20
  -5  -1  -1  117.99   10.10
  -5  -1  -1  114.29    7.80
  -5  -1  -1  131.49    9.00
   5   1   1  124.49    8.40
   5   1   1  127.09    8.40
  -4  -1  -1    8.10    3.60
  -4  -1  -1    5.00    2.70
  -4  -1  -1    6.60    3.00
  -4  -1  -1    5.70    1.90
   4   1   1    8.60    2.90
   4   1   1    4.70    2.60
  -3  -1  -1   11.10    2.50
  -3  -1  -1   11.40    2.70
  -3  -1  -1   11.60    2.80
  -3  -1  -1   14.30    2.20
  -3  -1  -1   12.80    2.40
   3   1   1   17.20    2.80
   3   1   1   12.70    2.50
   3   1   1   15.10    2.60
   3   1   1   12.70    4.90
   3   1   1   18.10    2.70
  -2  -1  -1  198.38    8.30
  -2  -1  -1  206.68    8.30
  -2  -1  -1  212.68    8.40
  -2  -1  -1  213.58    8.30
   2   1   1  203.68    8.20
   2   1   1  208.08    8.40
   2   1   1  207.18    8.40
   2   1   1  216.58    8.30
   2   1   1  190.28    8.20
  -1  -1  -1   57.69    2.80
  -1  -1  -1   60.69    2.90
  -1  -1  -1   60.99    2.90
  -1  -1  -1   58.09    3.00
   1   1   1   61.89    2.90
   1   1   1   58.39    3.00
   1   1   1   57.59    2.90
   1   1   1   58.79    4.00
   1   1   1   62.49    2.90
   0  -1  -1   -0.50    0.40
   0   1   1   -0.20    0.50
   1  -1  -1   61.89    3.10
   1  -1  -1   56.99    2.70
   1  -1  -1   67.79    3.20
   1  -1  -1   59.69    2.60
  -1   1   1   59.39    2.70
   2  -1  -1  189.38    7.70
   2  -1  -1  220.88    8.70
   2  -1  -1  195.98    7.90
  -2   1   1  218.38    8.00
  -2   1   1  198.98    8.40
  -2   1   1  206.88    7.90
   3  -1  -1   14.10    2.00
   3  -1  -1   17.50    2.70
  -3   1   1   12.10    2.30
  -3   1   1    9.10    2.40
  -3   1   1   13.60    2.40
   4  -1  -1    2.40    2.60
   4  -1  -1    9.20    2.50
   4  -1  -1    7.50    2.20
  -4   1   1    5.20    2.50
  -4   1   1    3.70    2.40
   5  -1  -1  119.69    7.70
   5  -1  -1  115.09    7.50
  -5   1   1  137.79    8.60
  -5   1   1  121.39    8.20
  -5   1   1  131.89    9.40
  -5   1   1  134.09    9.00
   6  -1  -1   17.10    4.80
   6  -1  -1    0.20    5.50
  -6   1   1   16.10    5.30
  -6   1   1   21.80   11.30
   7  -1  -1  -12.80    5.60
   7  -1  -1   -7.10    7.80
  -7   1   1   -1.00    7.00
  -7   0  -1   14.30    9.60
  -7   0  -1   15.60    5.50
   7   0   1    5.40    6.50
   7   0   1    9.50    6.90
  -6   0  -1    4.10    6.30
  -5   0  -1   -8.30    4.50
  -5   0  -1    0.70    2.80
  -5   0  -1   -0.40    4.20
  -5   0  -1    3.60    5.30
   5   0   1   -2.40    3.30
   5   0   1    6.20    3.60
  -4   0  -1    0.30    1.70
  -4   0  -1   -0.30    2.50
  -4   0  -1    2.20    2.60
   4   0   1    3.90    2.70
   4   0   1    0.40    2.60
   4   0   1    5.20    2.00
   4   0   1    0.60    2.30
  -3   0  -1    3.20    2.20
  -3   0  -1    2.70    1.60
  -3   0  -1    0.40    1.80
  -3   0  -1    2.60    2.40
  -3   0  -1    2.50    1.70
   3   0   1    6.40    2.10
   3   0   1    3.90    1.60
   3   0   1    1.80    2.20
   3   0   1    3.60    1.80
   3   0   1    3.10    2.10
  -2   0  -1    3.40    1.20
  -2   0  -1    2.40    1.30
  -2   0  -1    2.50    1.60
  -2   0  -1    3.60    1.00
  -2   0  -1    4.60    1.30
   2   0   1    2.80    1.20
   2   0   1    4.60    1.40
   2   0   1    3.90    1.20
   2   0   1    4.10    1.10
   2   0   1    1.80    1.10
  -1   0  -1 1464.65   50.39
  -1   0  -1 1420.56   50.39
  -1   0  -1 1523.05   50.59
  -1   0  -1 1625.34   50.59
  -1   0  -1 1556.64   50.59
   1   0   1 1581.84   50.59
   1   0   1 1540.05   50.59
   1   0   1 1558.64   50.39
   1   0   1 1553.74   50.49
   1   0   1 1545.95   50.59
   1   0  -1 1577.54   50.09
   1   0  -1 1521.95   50.59
   1   0  -1 1534.05   49.99
  -1   0   1 1506.15   50.59
  -1   0   1 1499.45   50.59
  -1   0   1 1567.74   50.09
   2   0  -1    4.10    1.00
   2   0  -1    4.20    1.00
   2   0  -1    2.30    1.30
  -2   0   1    4.50    1.20
  -2   0   1    4.20    1.10
  -2   0   1    3.40    1.10
   3   0  -1    2.80    1.40
   3   0  -1    3.30    1.70
   3   0  -1    3.50    2.00
  -3   0   1    0.30    1.60
  -3   0   1    3.90    1.80
  -3   0   1    2.10    1.60
  -3   0   1    3.50    2.50
  -3   0   1    0.40    1.80
   4   0  -1    2.00    2.00
   4   0  -1    1.20    2.20
   4   0  -1    2.70    1.90
  -4   0   1    2.90    2.10
  -4   0   1   -1.00    1.80
   5   0  -1    0.20    3.00
   5   0  -1    5.90    3.00
   5   0  -1   -5.50    3.50
  -5   0   1    3.50    3.70
  -5   0   1   -5.50    4.80
  -5   0   1    1.00    3.00
  -5   0   1    1.70    3.90
   6   0  -1   -7.50    4.40
   6   0  -1   -4.30    4.00
  -6   0   1    1.40    4.50
   7   0  -1   16.50    6.30
   7   0  -1   -3.40    7.00
  -7   0   1  -11.60    8.70
  -7   0   1   15.40    5.90
  -7   1  -1   -1.50   10.20
   7  -1   1    4.90    6.90
   7  -1   1    5.20    8.00
   6  -1   1    2.30    5.10
  -5   1  -1   16.10    3.20
  -5   1  -1   17.30    4.60
  -5   1  -1   12.90    5.70
   5  -1   1    5.90    3.50
   5  -1   1   11.10    4.40
  -4   1  -1   42.20    4.80
  -4   1  -1   41.10    4.10
   4  -1   1   41.00    4.50
   4  -1   1   49.30    4.90
   4  -1   1   49.99    6.10
  -3   1  -1  186.08    9.50
  -3   1  -1  176.68    8.10
  -3   1  -1  186.78    9.20
  -3   1  -1  185.38    8.60
  -3   1  -1  184.68    8.30
   3  -1   1  189.08    8.50
   3  -1   1  178.08    8.50
   3  -1   1  176.88    8.00
   3  -1   1  198.68    8.20
  -2   1  -1  491.55   18.10
  -2   1  -1  522.65   18.60
  -2   1  -1  518.55   18.10
  -2   1  -1  517.65   18.00
   2  -1   1  478.45   18.00
   2  -1   1  478.25   18.00
   2  -1   1  499.35   17.90
   2  -1   1  541.05   18.20
   2  -1   1  530.15   18.00
  -1   1  -1   48.50    2.60
  -1   1  -1   47.30    2.60
  -1   1  -1   47.00    2.40
  -1   1  -1   43.80    2.60
   1  -1   1   49.40    2.80
   1  -1   1   47.40    2.40
   1  -1   1   47.70    2.60
   1  -1   1   47.40    2.60
   1  -1   1   48.90    2.50
   1  -1   1   49.30    2.50
   0  -1   1   -1.30    0.40
   1   1  -1   45.20    2.20
   1   1  -1   45.70    2.20
   1   1  -1   47.30    2.60
  -1  -1   1   47.00    2.20
  -1  -1   1   46.10    2.20
  -1  -1   1   54.09    2.70
   2   1  -1  533.95   18.00
   2   1  -1  516.75   18.60
   2   1  -1  494.95   17.90
  -2  -1   1  493.05   18.00
  -2  -1   1  534.85   18.00
  -2  -1   1  525.15   17.90
  -2  -1   1  522.15   18.70
   3   1  -1  181.98    8.00
   3   1  -1  194.48    7.90
  -3  -1   1  189.78    9.70
  -3  -1   1  173.58    8.10
  -3  -1   1  194.98    8.80
   4   1  -1   39.90    3.90
   4   1  -1   42.30    3.90
  -4  -1   1   35.70    5.00
  -4  -1   1   44.10    4.20
  -4  -1   1   46.40    4.50
   5   1  -1   14.70    3.50
   5   1  -1   11.20    3.60
  -5  -1   1   15.10    4.40
  -5  -1   1    3.00    3.80
  -5  -1   1   11.80    5.40
  -5  -1   1   14.70    3.50
   6   1  -1    2.30    4.10
   6   1  -1    7.30    5.60
  -6  -1   1   -6.40    6.50
  -6  -1   1   10.10    5.20
   7   1  -1    0.70    7.20
   7   1  -1   11.20    6.10
  -7  -1   1    0.90    8.70
  -7  -1   1    4.30    5.60
  -7   2  -1   -6.30    8.10
   7  -2   1    2.60    7.20
   7  -2   1   14.40    7.20
  -6   2  -1    2.40    6.90
   6  -2   1   -2.70    4.60
   6  -2   1   10.60    5.30
  -5   2  -1    0.30    4.80
  -5   2  -1   -2.70    4.30
  -5   2  -1   -3.20    5.40
   5  -2   1    3.00    3.40
   5  -2   1    1.40    3.80
  -4   2  -1   -0.50    3.60
  -4   2  -1   -0.70    2.60
  -4   2  -1    3.20    2.70
   4  -2   1    0.40    2.70
   4  -2   1    2.20    2.40
   4  -2   1   -0.20    2.40
  -3   2  -1   70.09    4.60
  -3   2  -1   74.19    5.20
  -3   2  -1   73.39    5.40
  -3   2  -1   70.69    5.60
   3  -2   1   77.69    5.20
   3  -2   1   78.69    5.60
   3  -2   1   78.79    5.20
   3  -2   1   74.09    4.80
   3  -2   1   72.69    5.10
  -2   2  -1  345.27   13.00
  -2   2  -1  311.87   12.50
  -2   2  -1  343.37   12.80
  -2   2  -1  320.27   12.70
   2  -2   1  351.76   12.90
   2  -2   1  334.97   12.90
   2  -2   1  351.26   12.80
   2  -2   1  331.77   12.60
  -1   2  -1    6.80    1.40
  -1   2  -1    7.50    1.30
  -1   2  -1    6.20    1.30
  -1   2  -1    8.10    1.50
  -1   2  -1    8.30    1.30
   1  -2   1    5.50    1.20
   1  -2   1    5.30    1.30
   1  -2   1    7.60    1.50
   1  -2   1    4.10    1.10
   1  -2   1    6.20    1.30
   0   2  -1    0.90    0.90
   0   2  -1    0.20    0.80
   0   2  -1   -0.60    0.60
   0   2  -1    0.20    0.80
   0   2  -1   -1.10    0.80
   0  -2   1    0.30    0.80
   0  -2   1   -0.90    1.10
   0  -2   1   -0.60    0.80
   0  -2   1   -0.50    0.80
   0  -2   1    0.40    0.60
   1   2  -1    8.30    1.30
   1   2  -1    8.60    1.50
   1   2  -1    7.90    1.30
   1   2  -1    6.60    1.10
   1   2  -1    7.50    1.40
  -1  -2   1    8.00    1.30
  -1  -2   1    5.10    1.20
  -1  -2   1    6.60    1.40
  -1  -2   1    6.20    1.30
   2   2  -1  345.47   12.30
   2   2  -1  325.17   12.40
   2   2  -1  331.97   12.70
   2   2  -1  336.67   12.30
   2   2  -1  336.47   13.00
  -2  -2   1  325.27   13.00
  -2  -2   1  344.07   12.50
  -2  -2   1  324.87   12.40
   3   2  -1   71.79    4.40
   3   2  -1   78.69    4.60
  -3  -2   1   70.89    4.60
  -3  -2   1   71.09    4.80
  -3  -2   1   78.39    5.10
   4   2  -1    3.60    2.40
   4   2  -1    0.30    2.10
  -4  -2   1    3.70    2.10
  -4  -2   1    2.50    2.60
  -4  -2   1    1.70    2.90
  -4  -2   1    2.00    3.80
   5   2  -1   -1.80    3.20
   5   2  -1   -1.70    3.10
  -5  -2   1    2.90    5.70
  -5  -2   1   -1.40    2.90
  -5  -2   1    2.70    4.00
   6   2  -1    2.90    4.70
  -6  -2   1    3.00    4.50
  -6  -2   1    2.90    6.20
   7   2  -1  -12.90    6.30
   7   2  -1   25.40   13.50
  -7  -2   1   14.70    9.80
  -7  -2   1   -2.20    6.90
  -7   3  -1    4.70    8.40
   7  -3   1    5.40    7.10
   7  -3   1    0.60    8.20
  -6   3  -1   11.50    6.80
   6  -3   1   15.90    6.30
   6  -3   1   10.60    5.40
  -5   3  -1    5.60    4.40
   5  -3   1   -2.90    3.70
   5  -3   1    9.50    3.60
  -4   3  -1    3.50    3.20
  -4   3  -1    0.70    3.90
  -4   3  -1   -0.60    2.90
   4  -3   1   -0.90    2.10
   4  -3   1    0.70    3.40
   4  -3   1   -2.60    2.90
   4  -3   1   -1.70    2.50
  -3   3  -1   49.20    4.00
  -3   3  -1   40.70    7.40
  -3   3  -1   43.00    4.80
   3  -3   1   54.09    4.40
   3  -3   1   47.80    4.50
   3  -3   1   55.19    4.60
   3  -3   1   49.80    4.20
  -2   3  -1    7.80    2.10
  -2   3  -1    9.40    2.20
  -2   3  -1   10.20    2.20
  -2   3  -1    8.30    2.00
  -2   3  -1    7.50    2.20
   2  -3   1    8.70    2.40
   2  -3   1   11.20    2.50
   2  -3   1    8.00    2.10
   2  -3   1    9.00    2.00
   2  -3   1    7.10    2.10
  -1   3  -1   13.60    1.90
  -1   3  -1   11.80    1.90
  -1   3  -1   12.90    2.10
  -1   3  -1   15.20    2.30
  -1   3  -1   14.60    2.20
   1  -3   1   12.10    1.80
   1  -3   1   13.10    1.90
   1  -3   1   19.20    2.60
   1  -3   1   12.10    2.00
   1  -3   1   13.40    1.90
   0   3  -1   -0.20    1.20
   0   3  -1   -1.00    0.90
   0   3  -1    0.10    1.00
   0   3  -1   -0.80    1.20
   0   3  -1   -0.50    1.10
   0  -3   1   -2.30    1.30
   0  -3   1   -0.60    1.00
   0  -3   1   -0.30    1.00
   0  -3   1   -0.90    0.80
   0  -3   1   -1.30    1.00
   1   3  -1   13.80    2.00
   1   3  -1   13.50    2.10
   1   3  -1   16.00    1.90
   1   3  -1   10.70    1.80
   1   3  -1   13.50    2.00
  -1  -3   1   14.40    2.00
  -1  -3   1   11.60    1.80
  -1  -3   1   12.50    2.00
  -1  -3   1   13.10    1.90
   2   3  -1    8.00    1.80
   2   3  -1    7.00    1.80
   2   3  -1    7.80    1.90
   2   3  -1    6.80    2.30
  -2  -3   1    5.10    1.80
  -2  -3   1    8.80    2.50
  -2  -3   1    6.40    2.10
  -2  -3   1    6.50    2.50
   3   3  -1   50.39    4.30
   3   3  -1   47.40    4.20
   3   3  -1   48.60    4.10
  -3  -3   1   55.49    4.40
  -3  -3   1   57.29    5.60
  -3  -3   1   53.19    4.40
   4   3  -1    1.60    2.40
   4   3  -1    0.50    2.80
  -4  -3   1   -1.80    2.80
  -4  -3   1    5.50    2.60
  -4  -3   1   -5.30    6.50
  -4  -3   1   -1.30    2.90
   5   3  -1    1.60    3.40
  -5  -3   1   -2.60    3.50
  -5  -3   1   -2.00    4.60
   6   3  -1   11.40    4.90
  -6  -3   1   14.20    7.00
  -6  -3   1    8.80    5.40
   7   3  -1    7.60    7.20
  -7  -3   1    9.20    9.70
  -7  -3   1   -0.70    6.40
  -7   4  -1   -8.10    9.00
   7  -4   1   16.90    9.00
   7  -4   1   -9.00    7.10
  -6   4  -1    3.10    7.30
   6  -4   1    5.40    6.10
   6  -4   1    1.50    6.60
  -5   4  -1    6.00    5.40
   5  -4   1    3.60    4.50
   5  -4   1   -5.90    3.60
  -4   4  -1   13.00    3.60
  -4   4  -1    4.10    4.40
  -4   4  -1   13.20    4.90
   4  -4   1   13.20    3.30
   4  -4   1   10.10    4.40
   4  -4   1   14.70    3.50
   4  -4   1   10.50    3.10
  -3   4  -1   -1.40    3.10
  -3   4  -1    1.40    2.10
  -3   4  -1    6.10    2.90
   3  -4   1    6.30    2.30
   3  -4   1   -2.50    2.20
   3  -4   1    5.00    2.30
   3  -4   1    2.60    3.10
  -2   4  -1   10.80    3.30
  -2   4  -1   14.70    2.80
  -2   4  -1   14.10    2.90
  -2   4  -1   14.70    2.70
   2  -4   1   15.60    2.40
   2  -4   1   16.30    3.10
   2  -4   1   12.20    3.60
   2  -4   1   17.40    3.00
   2  -4   1   17.30    3.30
  -1   4  -1   17.30    2.50
  -1   4  -1   19.50    3.00
  -1   4  -1   23.50    2.80
  -1   4  -1   16.50    2.70
  -1   4  -1   17.60    2.80
   1  -4   1   15.70    2.30
   1  -4   1   18.60    3.30
   1  -4   1   10.80    2.80
   1  -4   1   17.80    2.50
   1  -4   1   11.60    3.70
   0   4  -1    0.10    1.60
   0   4  -1    0.90    1.70
   0   4  -1    2.60    1.80
   0   4  -1   -0.10    1.20
   0   4  -1    0.10    1.50
   0  -4   1   -1.50    1.20
   0  -4   1   -0.10    1.50
   0  -4   1   -1.10    1.80
   0  -4   1   -0.50    1.70
   0  -4   1    0.10    1.50
   1   4  -1   12.30    2.50
   1   4  -1   16.40    2.40
   1   4  -1   16.40    2.60
   1   4  -1   13.70    2.90
   1   4  -1   17.00    2.60
  -1  -4   1   17.60    3.10
  -1  -4   1   14.60    2.40
  -1  -4   1   14.80    2.90
  -1  -4   1   17.40    2.90
  -1  -4   1   16.00    2.30
   2   4  -1   16.50    2.80
   2   4  -1    9.30    2.70
   2   4  -1   15.10    2.80
  -2  -4   1    8.40    2.60
  -2  -4   1   13.30    2.90
  -2  -4   1   12.90    2.60
  -2  -4   1   14.60    2.80
  -2  -4   1   13.30    3.10
   3   4  -1    3.10    2.20
   3   4  -1    2.90    2.80
   3   4  -1    3.80    2.60
  -3  -4   1   -2.00    2.10
  -3  -4   1   -1.70    2.50
  -3  -4   1   -1.70    2.40
   4   4  -1   14.50    3.90
   4   4  -1   12.50    3.30
  -4  -4   1    9.20    5.10
  -4  -4   1   18.00    3.70
  -4  -4   1    4.80    3.90
   5   4  -1   -4.70    4.00
  -5  -4   1    7.00    5.10
  -5  -4   1   -2.10    3.10
   6   4  -1    2.10    5.50
  -6  -4   1    9.90    4.90
  -6  -4   1   15.40    7.50
   7   4  -1    6.50    7.70
  -7  -4   1   11.10   10.40
  -7  -4   1    7.90    6.50
  -6   5  -1  -15.80    7.50
   6  -5   1   -8.50    6.60
   6  -5   1  -12.70    5.80
  -5   5  -1   17.10    6.40
   5  -5   1   -3.90    4.20
  -4   5  -1    2.90    4.70
  -4   5  -1    5.00    3.90
  -4   5  -1    9.40    5.70
   4  -5   1    6.00    3.90
   4  -5   1    6.10    5.00
  -3   5  -1   11.30    4.40
  -3   5  -1   14.60    4.10
  -3   5  -1   14.90    3.30
   3  -5   1   16.70    4.30
   3  -5   1   15.90    3.30
   3  -5   1   16.00    3.60
   3  -5   1   21.10    4.20
  -2   5  -1   16.60    4.70
  -2   5  -1    4.00    3.10
  -2   5  -1    6.50    2.30
   2  -5   1    9.40    2.90
   2  -5   1    4.30    3.00
   2  -5   1    7.40    2.30
   2  -5   1    9.40    2.60
  -1   5  -1    3.60    2.70
  -1   5  -1    3.00    2.50
  -1   5  -1    2.50    2.60
  -1   5  -1    1.80    1.80
   1  -5   1    3.70    2.30
   1  -5   1    6.00    2.10
   1  -5   1   -0.30    2.30
   1  -5   1   -1.60    3.00
   1  -5   1    1.20    2.40
   0   5  -1   -1.80    2.10
   0   5  -1    0.10    1.70
   0   5  -1   -1.00    2.20
   0   5  -1    4.40    2.50
   0  -5   1   -2.20    1.80
   0  -5   1    2.20    2.10
   0  -5   1    3.30    2.10
   0  -5   1    2.20    2.10
   1   5  -1    0.40    2.50
   1   5  -1    2.30    5.90
   1   5  -1    3.50    2.80
   1   5  -1    6.10    2.40
  -1  -5   1    1.20    1.80
  -1  -5   1    0.30    2.80
  -1  -5   1    1.20    2.70
  -1  -5   1    7.20    2.50
  -1  -5   1    2.20    2.00
   2   5  -1    9.10    2.50
   2   5  -1    3.70    2.50
   2   5  -1    4.50    2.80
  -2  -5   1    6.40    2.70
  -2  -5   1    7.60    2.30
  -2  -5   1    1.60    3.40
  -2  -5   1    3.10    2.60
   3   5  -1   23.20    4.80
   3   5  -1   23.30    4.30
   3   5  -1   18.00    4.20
  -3  -5   1    6.80    4.60
  -3  -5   1   19.90    3.70
  -3  -5   1   12.20    3.30
  -3  -5   1   20.40    3.60
   4   5  -1    6.70    3.50
  -4  -5   1    1.10    4.40
  -4  -5   1   -0.60    2.80
  -4  -5   1    6.30    4.50
  -4  -5   1   -5.60    5.90
  -5  -5   1    5.50    4.00
   6   5  -1    5.70    6.20
  -6  -5   1   10.10    8.20
  -6  -5   1    2.40    4.90
  -6   6  -1  -11.40    8.40
   6  -6   1   -3.50    9.70
   6  -6   1    2.40    8.00
  -5   6  -1    5.40    8.80
   5  -6   1    9.20    5.90
   5  -6   1    1.60    5.30
  -4   6  -1   13.30    6.30
   4  -6   1   14.60    4.80
   4  -6   1   11.50    4.20
  -3   6  -1   -0.70    4.20
  -3   6  -1   -0.60    5.20
  -3   6  -1    2.70    3.80
   3  -6   1   -1.90    3.00
   3  -6   1    3.40    3.10
   3  -6   1   -3.40    3.00
   3  -6   1    5.00    4.60
  -2   6  -1   65.29    6.70
  -2   6  -1   52.19    5.70
  -2   6  -1   49.40    6.60
   2  -6   1   47.90    5.40
   2  -6   1   42.30    5.40
   2  -6   1   51.09    5.80
   2  -6   1   55.49    5.80
  -1   6  -1   50.09    7.00
  -1   6  -1   59.09    6.60
  -1   6  -1   63.89    5.50
   1  -6   1   55.99    5.50
   1  -6   1   65.49    5.50
   1  -6   1   70.69    5.30
   1  -6   1   62.29    5.60
   0   6  -1    0.70    2.90
   0   6  -1    3.20    2.70
   0   6  -1   -1.60    2.20
   0  -6   1    1.00    2.60
   0  -6   1   -1.30    2.70
   0  -6   1    2.40    2.70
   0  -6   1    2.40    2.10
   1   6  -1   67.29    5.80
   1   6  -1   49.90    6.40
  -1  -6   1   70.59    9.20
  -1  -6   1   58.49    7.10
  -1  -6   1   66.69    5.60
  -1  -6   1   61.49    5.00
   2   6  -1   33.10    4.80
   2   6  -1   45.50    6.20
   2   6  -1   47.70    4.70
  -2  -6   1   53.79    5.30
  -2  -6   1   51.59    4.90
  -2  -6   1   42.90    7.20
  -2  -6   1   47.30    5.90
   3   6  -1    6.80    5.60
   3   6  -1   -0.80    4.20
  -3  -6   1   12.60    5.90
  -3  -6   1   10.30    4.00
   4   6  -1   14.70    4.60
  -4  -6   1   30.30    5.90
  -4  -6   1   14.30    4.10
   5   6  -1   11.00    7.80
  -5  -6   1   -2.00    6.60
  -5  -6   1   -3.70    3.90
   6   6  -1   -8.50    7.50
  -6  -6   1    5.40    6.10
  -6  -6   1   -6.70   10.10
  -6   7  -1   17.70    9.70
   6  -7   1   -9.60    8.90
   6  -7   1   11.60    8.10
  -5   7  -1   18.30    9.50
   5  -7   1   21.20    7.50
   5  -7   1   16.40    7.70
  -4   7  -1    2.60    6.70
   4  -7   1   -0.80    5.20
   4  -7   1    5.40    4.60
  -3   7  -1   20.80    5.50
   3  -7   1   19.00    4.90
   3  -7   1   22.50    5.40
  -2   7  -1   85.99    8.00
  -2   7  -1   81.29    7.60
   2  -7   1   72.59    7.30
   2  -7   1   74.19    7.70
   2  -7   1   79.69    7.40
   2  -7   1   81.29    7.80
  -1   7  -1   53.69    6.90
  -1   7  -1   59.19    7.40
   1  -7   1   59.69    6.30
   1  -7   1   59.89    5.90
   1  -7   1   49.80    5.80
   1  -7   1   60.49    6.60
   0   7  -1    1.40    3.00
   0   7  -1   -4.00    3.00
   0  -7   1    4.70    3.80
   0  -7   1    6.50    3.10
   0  -7   1   -2.10    3.90
   1   7  -1   52.69    6.90
   1   7  -1   67.69    6.40
   1   7  -1   57.59    6.30
  -1  -7   1   59.29    7.00
  -1  -7   1   55.59    5.90
  -1  -7   1   63.99    5.90
   2   7  -1   82.89    6.90
   2   7  -1   71.09    8.20
  -2  -7   1   87.19    7.50
  -2  -7   1   70.79    7.90
  -2  -7   1   79.99    9.90
  -2  -7   1   72.89    6.80
   3   7  -1   21.60    5.20
  -3  -7   1   15.50    5.40
  -3  -7   1   17.30    5.60
  -3  -7   1   13.30    4.20
   4   7  -1    6.40    5.60
  -4  -7   1   -0.80    4.50
  -4  -7   1   -7.40    6.20
   5   7  -1    3.20    6.80
  -5  -7   1   -1.70    8.30
  -5  -7   1    0.50    5.90
   6   7  -1   -6.60    7.70
  -6  -7   1    8.30   11.60
  -6  -7   1    2.90    8.00
   5  -8   1    6.40    7.00
   5  -8   1    7.50    8.90
   4  -8   1   35.80    7.60
   4  -8   1   23.90    7.60
  -3   8  -1  105.89   11.00
   3  -8   1   79.89    8.60
   3  -8   1   87.39   10.20
  -2   8  -1   -2.10    5.60
  -2   8  -1    2.60    7.50
   2  -8   1   -2.00    6.50
   2  -8   1    4.40    4.90
   2  -8   1    5.60    4.80
  -1   8  -1    2.10    4.70
  -1   8  -1    3.70    5.00
   1  -8   1    7.40    4.50
   1  -8   1   -0.20    5.50
   1  -8   1    7.00    3.50
   0   8  -1    1.50    3.70
   0   8  -1   -5.80    5.20
   0  -8   1   -4.90    3.10
   0  -8   1    2.80    4.00
   0  -8   1    3.40    5.00
   1   8  -1    0.00    5.70
   1   8  -1    3.90    4.40
  -1  -8   1   -3.80    5.80
  -1  -8   1    3.80    3.40
  -1  -8   1    2.10    4.20
   2   8  -1    3.10    4.50
  -2  -8   1    3.90    4.70
  -2  -8   1   -2.50    7.30
  -2  -8   1   -3.10    5.70
   3   8  -1   89.79    9.80
  -3  -8   1   90.29   11.90
  -3  -8   1   71.69    8.10
   4   8  -1   18.00    6.90
  -4  -8   1   21.60    8.50
   5   8  -1    0.30    8.30
  -5  -8   1    9.80   10.40
  -5  -8   1   -1.40    6.80
  -4   9  -1   -2.60    8.30
   4  -9   1    7.70    8.10
   4  -9   1   19.50    8.70
  -3   9  -1    3.50    7.70
   3  -9   1   11.20    8.70
   3  -9   1   -7.20    6.70
  -2   9  -1   -4.40    6.70
   2  -9   1  -12.50    6.40
   2  -9   1   -1.50    5.30
  -1   9  -1    8.60    6.10
  -1   9  -1    3.00    6.10
   1  -9   1   11.10    5.40
   1  -9   1    3.20    4.90
   0   9  -1   -4.60    5.80
   0   9  -1   -2.20    5.10
   0  -9   1   -0.40    3.90
   0  -9   1   -3.20    5.10
   0  -9   1   -3.30    4.60
   1   9  -1   -1.50    5.70
  -1  -9   1   -0.50    5.20
  -1  -9   1    4.90    4.40
  -1  -9   1    4.30    6.60
   2   9  -1    5.90    5.30
  -2  -9   1    4.90    6.20
  -2  -9   1    0.10    4.10
  -3  -9   1    5.60    5.90
   4   9  -1   -6.50    8.10
  -4  -9   1  -15.40    9.80
  -4  -9   1    2.50    5.50
   3 -10   1   -2.30    7.80
   3 -10   1   20.50    9.20
   2 -10   1   14.00    6.40
   2 -10   1    9.80    8.50
   1 -10   1   15.50    7.60
   1 -10   1   -1.30    5.30
   0  10  -1    1.70    7.00
   0 -10   1   -0.10    5.70
   0 -10   1   -6.10    8.00
   1  10  -1    5.30    7.50
  -1 -10   1    8.40    5.60
   2  10  -1   -8.70    7.60
  -2 -10   1    7.10    5.90
  -2 -10   1  -14.70    8.30
   3  10  -1    4.60    9.10
  -3 -10   1   -0.60   14.00
  -3 -10   1   -2.40    6.10
   2 -11   1    5.60    7.30
   1 -11   1   -7.70    7.60
   0 -11   1   -2.20    7.30
  -1 -11   1   -7.60    7.50
  -2 -11   1   29.40    8.00
  -2 -11  -2   22.80    9.10
  -1 -11  -2   -1.40    6.40
   0 -11  -2   -5.10    7.90
   0 -11  -2    5.50    7.30
   1 -11  -2    3.50    9.80
   1 -11  -2   -7.10    7.80
   2 -11  -2    7.40    8.70
  -3 -10  -2   14.50    6.80
  -2 -10  -2    7.60    6.50
  -1 -10  -2   13.80    9.20
  -1 -10  -2   -1.80    5.00
   0 -10  -2   -0.80    7.30
   0 -10  -2   -8.90    4.90
   0  10   2   -7.50    8.10
   1 -10  -2   12.60    6.40
  -1  10   2   -4.40    8.00
   2 -10  -2    6.60    7.80
   2 -10  -2    3.10    6.60
  -2  10   2  -11.60    8.00
   3 -10  -2   22.50    7.30
   3 -10  -2    1.10    8.00
  -3  10   2   -2.20   12.60
  -4  -9  -2   -4.40    6.60
   4   9   2   -0.70   11.10
  -3  -9  -2   12.20    6.10
   3   9   2    1.60    8.20
  -2  -9  -2    8.70    5.30
  -2  -9  -2    0.80    6.40
   2   9   2   -1.50    6.80
  -1  -9  -2   11.30    4.80
  -1  -9  -2    8.50    9.40
   1   9   2   -1.20    6.10
   1   9   2    6.20    6.40
   0  -9  -2   13.80    5.90
   0  -9  -2   30.80    6.10
   0   9   2   26.80    7.00
   0   9   2   27.50    7.50
   1  -9  -2    5.20    5.90
   1  -9  -2   13.30    5.50
  -1   9   2    0.90    6.30
   2  -9  -2   -5.30    7.00
   2  -9  -2    1.10    6.40
  -2   9   2   -4.30    6.90
   3  -9  -2   12.70    6.80
   3  -9  -2   11.30    7.00
  -3   9   2   13.10    8.00
   4  -9  -2   14.50    8.00
   4  -9  -2  -11.70    7.00
  -4   9   2   -7.20    8.10
  -5  -8  -2    4.50   17.00
  -5  -8  -2    5.20    7.20
   5   8   2    4.90   10.10
  -4  -8  -2  -10.40    8.60
  -4  -8  -2   -4.30    5.10
   4   8   2    1.10    7.40
  -3  -8  -2   -6.20    6.40
  -3  -8  -2    4.10    4.50
  -3  -8  -2   -3.00    6.80
   3   8   2   11.40    6.40
  -2  -8  -2    6.70    6.60
  -2  -8  -2    1.30    5.50
   2   8   2   27.20    6.00
   2   8   2   13.90    5.30
  -1  -8  -2    3.20    4.70
  -1  -8  -2    9.80    3.60
  -1  -8  -2   -5.70    4.00
   1   8   2   -0.80    4.80
   1   8   2   -2.80    5.30
   0  -8  -2  141.59    9.50
   0  -8  -2  136.09    9.00
   0  -8  -2  127.69   10.50
   0   8   2  142.89   11.00
   0   8   2  129.29   11.20
   1  -8  -2    2.10    3.80
   1  -8  -2    1.80    4.50
  -1   8   2   -1.30    4.50
  -1   8   2    7.20    4.90
   2  -8  -2   16.50    5.10
   2  -8  -2   27.20    5.60
  -2   8   2    8.70    8.40
   3  -8  -2    0.50    5.40
  -3   8   2    3.70    6.70
   4  -8  -2   -8.20    4.80
   4  -8  -2    8.40    6.80
  -4   8   2    5.90    6.60
   5  -8  -2    6.70    7.10
   5  -8  -2    5.30    7.10
  -6  -7  -2   -5.00    6.10
  -5  -7  -2   17.80    9.40
  -5  -7  -2   10.00    6.20
   5   7   2   -5.60    8.10
  -4  -7  -2   -0.40    7.20
  -4  -7  -2    1.30    4.40
   4   7   2   -8.60    5.60
  -3  -7  -2   23.40    5.00
  -3  -7  -2   25.30    6.10
  -3  -7  -2   28.20    6.30
   3   7   2   27.40    7.00
   3   7   2   27.10    5.60
  -2  -7  -2  192.18   10.60
  -2  -7  -2  180.78   11.00
  -2  -7  -2  191.18   11.80
   2   7   2  152.48   13.60
   2   7   2  203.48   11.50
  -1  -7  -2   26.90    5.20
  -1  -7  -2   17.90    3.70
  -1  -7  -2   20.70    4.80
   1   7   2   28.30    5.20
   1   7   2   25.50    5.40
   0  -7  -2   12.70    4.00
   0  -7  -2    6.40    3.30
   0  -7  -2   17.10    4.30
   0  -7  -2   12.80    3.70
   0   7   2   12.70    3.80
   0   7   2   13.30    4.10
   0   7   2   11.00    4.70
   1  -7  -2   23.30    4.90
   1  -7  -2   19.00    4.40
   1  -7  -2   18.40    4.10
   1  -7  -2   21.80    4.30
  -1   7   2   13.80    5.70
  -1   7   2   24.20    4.80
  -1   7   2   20.00    4.00
   2  -7  -2  198.88   11.40
   2  -7  -2  178.98   10.90
   2  -7  -2  194.78   10.50
  -2   7   2  213.58   11.00
  -2   7   2  189.98   11.50
  -2   7   2  186.28   12.20
   3  -7  -2   20.10    4.90
   3  -7  -2   23.60    5.50
   4  -7  -2   -5.90    5.00
   4  -7  -2   -4.30    4.50
   5  -7  -2   -3.40    5.60
   5  -7  -2    5.20    6.10
  -5   7   2   11.00    6.60
   6  -7  -2   15.90   10.20
  -6   7   2    8.30    9.20
  -6  -6  -2   11.30    6.60
  -6  -6  -2   23.60   11.30
   6   6   2   -4.30    8.90
  -5  -6  -2    3.30    7.80
  -5  -6  -2    1.40    4.40
  -4  -6  -2   -5.20    5.90
  -4  -6  -2   -1.60    5.70
  -4  -6  -2    3.10    3.70
   4   6   2    2.70    5.30
  -3  -6  -2   86.49    8.70
  -3  -6  -2   69.29    7.90
  -3  -6  -2   74.99    6.20
   3   6   2   56.39    7.50
   3   6   2   69.19    8.10
   3   6   2   75.19    7.60
  -2  -6  -2   85.89    6.30
  -2  -6  -2   79.29    7.60
   2   6   2   82.09    7.50
   2   6   2   82.69    6.80
  -1  -6  -2   10.80    2.70
  -1  -6  -2    8.00    3.90
  -1  -6  -2   13.10    3.40
  -1  -6  -2   12.40    3.50
   1   6   2   11.50    3.40
   1   6   2    2.30    3.50
   1   6   2    2.80    3.80
   1   6   2    3.10    3.70
   0  -6  -2    0.80    2.80
   0  -6  -2    1.20    2.80
   0  -6  -2    3.50    2.10
   0  -6  -2   -1.90    2.30
   0   6   2   -3.80    3.10
   0   6   2    0.30    3.30
   0   6   2   -0.30    2.80
   1  -6  -2    8.20    2.80
   1  -6  -2   10.20    3.10
   1  -6  -2   15.20    3.40
   1  -6  -2    9.20    2.70
  -1   6   2    2.90    3.00
  -1   6   2    3.60    2.90
  -1   6   2    7.20    3.60
   2  -6  -2   86.69    6.50
   2  -6  -2   79.59    6.20
   2  -6  -2   77.89    6.30
   2  -6  -2   79.79    6.00
  -2   6   2   87.19    7.70
  -2   6   2   80.09    6.90
  -2   6   2   73.49    6.30
   3  -6  -2   68.99    6.30
   3  -6  -2   72.49    6.40
   3  -6  -2   65.69    6.80
  -3   6   2   58.79    7.40
   4  -6  -2    7.10    4.20
   4  -6  -2    0.80    4.40
  -4   6   2    2.20    5.40
   5  -6  -2    8.50    4.80
   5  -6  -2   -8.10    5.90
  -5   6   2   -5.00    5.80
   6  -6  -2   -4.00    8.30
  -6   6   2  -14.30    7.70
  -6  -5  -2  -13.50    9.30
  -6  -5  -2   -7.30    5.70
   6   5   2    7.00    7.60
  -5  -5  -2    6.60    6.60
  -5  -5  -2   -0.70    3.90
   5   5   2    6.20    5.00
  -4  -5  -2   -4.60    7.40
  -4  -5  -2    4.70    4.90
  -4  -5  -2    1.60    4.10
  -4  -5  -2    2.90    3.10
   4   5   2   -8.20    9.30
   4   5   2    2.40    4.00
  -3  -5  -2    9.10    4.70
  -3  -5  -2   10.10    5.60
  -3  -5  -2    8.10    3.10
  -3  -5  -2    5.60    2.60
   3   5   2    8.80    3.60
   3   5   2   11.90    3.80
   3   5   2    8.40    3.80
  -2  -5  -2    3.90    1.90
  -2  -5  -2    3.90    2.80
  -2  -5  -2    2.70    2.50
  -2  -5  -2    4.50    4.20
   2   5   2    3.30    2.70
   2   5   2    8.30    3.70
   2   5   2    0.80    2.50
  -1  -5  -2   37.50    5.30
  -1  -5  -2   37.20    3.70
  -1  -5  -2   35.40    4.10
  -1  -5  -2   42.30    4.30
  -1  -5  -2   33.10    4.50
   1   5   2   32.90    4.90
   1   5   2   44.30    4.80
   1   5   2   36.70    5.80
   1   5   2   38.40    4.40
   0  -5  -2  670.23   24.10
   0  -5  -2  645.34   23.90
   0  -5  -2  687.83   24.90
   0  -5  -2  653.33   25.00
   0   5   2  643.24   24.10
   0   5   2  675.73   24.60
   0   5   2  670.63   24.30
   0   5   2  630.24   23.90
   1  -5  -2   33.80    3.70
   1  -5  -2   35.10    3.70
   1  -5  -2   37.50    3.60
  -1   5   2   32.60    3.60
  -1   5   2   34.50    4.60
  -1   5   2   30.10    5.10
   2  -5  -2    7.20    2.10
   2  -5  -2    6.00    2.50
   2  -5  -2    7.00    3.10
  -2   5   2   -0.20    2.30
  -2   5   2    4.20    3.20
   3  -5  -2    8.10    2.70
   3  -5  -2    7.40    3.10
   3  -5  -2    5.50    3.50
   3  -5  -2    8.60    3.00
  -3   5   2    6.60    3.50
  -3   5   2    4.90    3.30
   4  -5  -2    5.20    3.70
   4  -5  -2    1.90    3.20
  -4   5   2   -4.40    4.20
   5  -5  -2    3.40    4.30
   5  -5  -2    7.10    4.50
  -5   5   2   -6.90    5.90
   6  -5  -2    3.20    7.30
   6  -5  -2    1.60    5.70
  -6   5   2    5.20    6.60
  -7  -4  -2  -12.60   12.70
  -7  -4  -2   11.10    6.80
   7   4   2   -2.80    8.90
  -6  -4  -2    0.20    4.60
  -6  -4  -2   -3.60    7.90
   6   4   2   19.00    6.80
  -5  -4  -2    9.60    3.80
  -5  -4  -2    7.50    8.70
   5   4   2   15.60    5.30
  -4  -4  -2    8.70    4.10
  -4  -4  -2    2.30    2.50
  -4  -4  -2    5.00    5.80
  -4  -4  -2    3.70    3.90
   4   4   2    4.30    4.10
   4   4   2    8.70    3.80
   4   4   2   -3.30    2.90
  -3  -4  -2   22.20    3.40
  -3  -4  -2   23.00    3.90
  -3  -4  -2   23.50    4.80
  -3  -4  -2   25.00    4.10
   3   4   2   20.70    3.60
   3   4   2   14.80    3.50
   3   4   2   17.90    3.40
  -2  -4  -2   17.50    3.20
  -2  -4  -2   14.00    3.60
  -2  -4  -2   14.50    2.60
  -2  -4  -2   15.50    2.80
  -2  -4  -2   12.60    2.70
   2   4   2   22.60    3.50
   2   4   2   19.20    2.90
   2   4   2   16.40    3.60
   2   4   2   19.90    3.00
  -1  -4  -2   44.30    4.30
  -1  -4  -2   49.40    4.00
  -1  -4  -2   42.80    3.60
  -1  -4  -2   50.59    4.40
  -1  -4  -2   45.60    3.50
   1   4   2   37.10    4.20
   1   4   2   38.60    3.60
   1   4   2   44.00    3.40
   1   4   2   41.90    4.20
   1   4   2   45.50    4.00
   0  -4  -2   29.30    3.00
   0  -4  -2   37.50    3.10
   0  -4  -2   29.30    3.60
   0  -4  -2   25.20    3.30
   0   4   2   31.90    3.10
   0   4   2   23.60    3.50
   0   4   2   28.90    3.40
   0   4   2   27.00    3.10
   1  -4  -2   41.50    3.50
   1  -4  -2   45.60    3.90
   1  -4  -2   49.50    3.40
   1  -4  -2   37.20    4.10
  -1   4   2   44.30    4.10
  -1   4   2   46.60    4.30
  -1   4   2   44.80    3.40
  -1   4   2   35.10    3.60
   2  -4  -2   16.00    2.40
   2  -4  -2   13.50    2.60
   2  -4  -2   13.40    2.40
  -2   4   2   15.50    2.60
  -2   4   2   13.90    3.10
   3  -4  -2   17.00    2.90
   3  -4  -2   24.60    3.60
   3  -4  -2   24.60    4.00
  -3   4   2   20.90    3.40
  -3   4   2   21.60    4.10
  -3   4   2   19.70    3.40
   4  -4  -2    4.60    3.10
  -4   4   2    0.50    4.60
  -4   4   2    2.80    3.50
  -4   4   2    3.60    3.40
   5  -4  -2    3.30    7.50
   6  -4  -2    6.20    5.10
   6  -4  -2    1.90    6.10
  -6   4   2    7.70    5.90
   7  -4  -2    7.00    6.70
   7  -4  -2   14.90    9.80
  -7   4   2    8.00    8.60
  -7  -3  -2    6.30    6.00
  -7  -3  -2   16.30   12.40
   7   3   2  -12.30    8.70
  -6  -3  -2   -1.00    9.20
  -6  -3  -2   -4.90    4.30
   6   3   2    2.30    6.00
  -5  -3  -2   -3.10    4.10
  -5  -3  -2   -2.60    4.70
  -5  -3  -2   -0.10    4.00
   5   3   2   -0.50    4.00
  -4  -3  -2    1.40    4.60
  -4  -3  -2   -1.80    3.40
  -4  -3  -2    3.20    2.30
  -4  -3  -2    0.30    3.30
   4   3   2    2.90    3.50
   4   3   2   -1.90    3.10
   4   3   2    5.30    3.50
  -3  -3  -2   43.40    3.80
  -3  -3  -2   45.60    5.30
  -3  -3  -2   48.10    4.30
   3   3   2   47.80    4.40
   3   3   2   42.20    4.70
   3   3   2   38.50    4.30
  -2  -3  -2  106.79    5.50
  -2  -3  -2   96.49    5.40
  -2  -3  -2  106.69    5.90
  -2  -3  -2  106.59    5.70
  -2  -3  -2  101.79    6.20
   2   3   2   98.79    5.60
   2   3   2  101.19    5.70
   2   3   2  109.59    5.90
   2   3   2  102.99    6.00
   2   3   2  107.29    5.60
  -1  -3  -2   40.70    3.20
  -1  -3  -2   35.50    2.80
  -1  -3  -2   37.70    3.40
  -1  -3  -2   41.30    3.20
  -1  -3  -2   38.10    2.80
   1   3   2   38.70    3.30
   1   3   2   38.00    3.00
   1   3   2   35.10    3.00
   1   3   2   41.20    3.40
   1   3   2   33.60    3.10
   0  -3  -2  265.57   10.20
   0  -3  -2  261.37   10.50
   0  -3  -2  259.67   10.10
   0  -3  -2  263.67   10.40
   0   3   2  266.47   10.40
   0   3   2  264.97   10.50
   0   3   2  276.27   10.30
   0   3   2  267.97   10.20
   1  -3  -2   41.70    3.30
   1  -3  -2   41.50    2.90
   1  -3  -2   34.40    3.10
   1  -3  -2   40.90    2.70
  -1   3   2   45.70    3.60
  -1   3   2   42.80    3.50
  -1   3   2   40.00    3.40
   2  -3  -2  101.59    5.90
   2  -3  -2  105.79    5.00
  -2   3   2  100.69    5.30
  -2   3   2  107.49    5.70
  -2   3   2  110.99    6.60
  -2   3   2  105.89    5.80
   3  -3  -2   39.70    3.40
   3  -3  -2   40.00    4.00
   3  -3  -2   42.50    3.70
  -3   3   2   46.20    5.50
   4  -3  -2    0.90    2.20
   4  -3  -2    0.90    2.40
   4  -3  -2    1.20    2.30
  -4   3   2   -0.80    2.70
  -4   3   2   -3.70    2.90
   5  -3  -2    3.70    3.30
   5  -3  -2   -0.50    4.20
  -5   3   2   -0.80    4.70
   6  -3  -2  -10.60    5.30
   6  -3  -2    4.50    4.40
  -6   3   2   -0.80    5.30
   7  -3  -2    2.30    6.90
   7  -3  -2   -2.70    6.00
  -7   3   2    2.80    7.50
  -7  -2  -2  -12.30   10.10
  -7  -2  -2   -1.10    5.50
   7   2   2    5.50    7.30
   7   2   2    3.40    8.10
  -6  -2  -2   -1.80    4.70
  -5  -2  -2   24.00    4.10
  -5  -2  -2   17.30    5.00
  -5  -2  -2   19.70    7.40
  -5  -2  -2   26.90    5.20
   5   2   2   25.60    4.70
  -4  -2  -2   14.50    4.40
  -4  -2  -2   13.30    3.60
  -4  -2  -2    9.50    2.40
  -4  -2  -2    9.00    3.20
   4   2   2   13.20    3.20
   4   2   2    5.30    3.40
   4   2   2   12.80    3.20
  -3  -2  -2    7.70    3.00
  -3  -2  -2   10.20    3.60
  -3  -2  -2    8.90    2.20
  -3  -2  -2    6.00    2.80
  -3  -2  -2    6.80    2.40
   3   2   2   10.50    2.70
   3   2   2    7.90    2.10
   3   2   2    6.90    2.60
   3   2   2    6.90    2.80
  -2  -2  -2   17.40    2.60
  -2  -2  -2   14.30    2.20
  -2  -2  -2   17.40    2.80
  -2  -2  -2   13.10    2.30
  -2  -2  -2   16.50    2.10
   2   2   2   14.40    2.30
   2   2   2   14.70    2.20
   2   2   2   19.70    2.70
   2   2   2   16.90    2.30
   2   2   2   14.20    2.50
  -1  -2  -2   67.29    3.60
  -1  -2  -2   75.69    3.90
  -1  -2  -2   77.49    3.80
  -1  -2  -2   76.29    3.80
  -1  -2  -2   70.09    4.00
   1   2   2   67.99    3.70
   1   2   2   72.69    3.70
   1   2   2   73.99    3.80
   1   2   2   73.89    4.00
   1   2   2   76.49    3.90
   0  -2  -2  186.08    7.30
   0  -2  -2  187.38    7.40
   0  -2  -2  197.08    7.30
   0  -2  -2  196.38    7.50
   0   2   2  203.08    7.40
   0   2   2  178.68    7.30
   0   2   2  190.28    7.40
   0   2   2  189.08    7.40
   1  -2  -2   77.29    4.00
   1  -2  -2   76.19    3.50
   1  -2  -2   76.79    3.40
  -1   2   2   67.79    4.00
  -1   2   2   76.29    3.50
   2  -2  -2   21.70    3.60
   2  -2  -2   20.80    2.90
   2  -2  -2   15.70    1.70
  -2   2   2   17.40    2.20
   3  -2  -2    6.20    2.40
   3  -2  -2    6.10    1.80
   3  -2  -2    5.10    1.70
  -3   2   2    7.10    2.20
  -3   2   2    7.30    2.00
   4  -2  -2    7.60    2.50
   4  -2  -2    1.90    2.70
   4  -2  -2    9.40    2.60
  -4   2   2    9.00    3.40
  -4   2   2   14.60    3.00
  -4   2   2   12.80    2.80
   5  -2  -2   28.20    6.00
   5  -2  -2    5.00    4.50
   5  -2  -2   16.30    4.10
  -5   2   2   20.20    5.10
   6  -2  -2    3.80    4.80
   6  -2  -2    1.80    4.00
  -6   2   2    0.50    5.00
   7  -2  -2    3.20    6.10
   7  -2  -2   -0.20    7.70
  -7   2   2    8.70    7.40
  -7  -1  -2   -8.20    5.20
  -7  -1  -2   14.90    9.70
   7   1   2  -13.20    7.30
   7   1   2  -10.60    6.80
  -6  -1  -2    9.40    4.90
  -6  -1  -2   15.20    6.80
   6   1   2    6.10    5.20
  -5  -1  -2   19.80    4.90
  -5  -1  -2   17.70    4.40
  -5  -1  -2   14.00    3.70
  -5  -1  -2   13.00    6.20
   5   1   2   21.90    4.30
   5   1   2   20.30    6.20
  -4  -1  -2    4.90    2.30
  -4  -1  -2    1.90    2.70
  -4  -1  -2    0.30    2.60
  -4  -1  -2    5.80    3.70
   4   1   2    4.40    3.00
   4   1   2    0.20    2.70
   4   1   2    7.40    2.60
  -3  -1  -2   25.20    3.30
  -3  -1  -2   27.50    3.80
  -3  -1  -2   24.40    3.40
  -3  -1  -2   27.60    3.00
  -3  -1  -2   25.30    3.10
   3   1   2   25.40    4.00
   3   1   2   28.00    3.50
   3   1   2   32.80    4.40
   3   1   2   29.10    3.40
   3   1   2   21.30    3.40
  -2  -1  -2  157.38    6.70
  -2  -1  -2  155.78    6.80
  -2  -1  -2  147.59    8.20
  -2  -1  -2  158.28    6.90
  -2  -1  -2  136.09    6.40
   2   1   2  151.08    6.60
   2   1   2  156.18    6.80
   2   1   2  150.68    6.80
   2   1   2  161.68    6.60
   2   1   2  160.08    6.80
  -1  -1  -2    0.90    0.60
  -1  -1  -2    0.20    0.90
  -1  -1  -2    1.20    1.10
  -1  -1  -2   -0.70    0.80
  -1  -1  -2    0.70    0.80
   1   1   2    0.90    1.10
   1   1   2    0.30    0.90
   1   1   2    1.30    0.90
   1   1   2    1.10    0.80
   1   1   2    0.00    0.70
   0  -1  -2 1437.66   48.30
   0  -1  -2 1519.75   48.40
   0  -1  -2 1468.75   48.40
   0  -1  -2 1498.55   48.30
   0   1   2 1411.66   48.30
   0   1   2 1516.75   48.40
   0   1   2 1468.55   48.30
   1  -1  -2    0.30    0.40
   1  -1  -2    0.40    0.50
   1  -1  -2    1.70    0.80
   1  -1  -2    1.80    0.90
  -1   1   2   -0.20    0.90
  -1   1   2    1.70    0.60
   2  -1  -2  149.39    6.20
   2  -1  -2  151.38    6.10
   2  -1  -2  161.88    7.20
  -2   1   2  152.48    6.10
  -2   1   2  160.08    7.10
  -2   1   2  173.08    6.20
   3  -1  -2   27.00    2.70
   3  -1  -2   27.40    2.50
  -3   1   2   25.90    3.10
  -3   1   2   29.10    2.80
   4  -1  -2    0.50    2.10
   4  -1  -2    4.20    2.10
   4  -1  -2    1.30    2.40
  -4   1   2   -0.40    2.80
  -4   1   2    2.40    2.10
  -4   1   2    3.90    2.40
   5  -1  -2   11.50    3.50
   5  -1  -2   22.20    3.70
  -5   1   2    7.40    4.80
  -5   1   2   20.90    4.40
  -5   1   2   11.50    3.80
  -5   1   2   24.90    4.80
   6  -1  -2   -0.60    5.50
   6  -1  -2   14.50    4.20
  -6   1   2   21.70    5.30
   7  -1  -2    5.70    8.30
   7  -1  -2  -12.90    6.20
  -7   1   2    1.00    8.80
  -7   1   2    6.50    6.90
  -7   0  -2    5.60   10.10
  -7   0  -2   13.40    6.30
   7   0   2   -6.80    7.20
   7   0   2    9.20    7.90
  -6   0  -2    1.70    7.30
  -6   0  -2    2.80    4.10
   6   0   2    3.20    4.80
   6   0   2   16.30    6.40
  -5   0  -2   20.00    3.90
  -5   0  -2   19.50    4.60
  -5   0  -2   25.40    4.90
  -5   0  -2   19.30    6.20
   5   0   2   19.20    4.30
   5   0   2   13.60    3.70
   5   0   2   24.70    4.40
   5   0   2   23.50    4.70
  -4   0  -2   -2.70    3.20
  -4   0  -2    1.00    2.60
  -4   0  -2    0.10    2.00
  -4   0  -2    4.60    2.90
   4   0   2    4.80    2.20
   4   0   2   -2.90    2.20
   4   0   2    1.30    2.40
   4   0   2    2.30    2.60
  -3   0  -2  209.18    9.00
  -3   0  -2  209.08    9.30
  -3   0  -2  192.08   10.30
  -3   0  -2  215.98    8.90
  -3   0  -2  176.18    9.80
   3   0   2  203.28    8.90
   3   0   2  194.38    9.10
   3   0   2  210.98    8.80
   3   0   2  202.58    8.90
  -2   0  -2   97.59    4.70
  -2   0  -2   94.89    4.80
  -2   0  -2   97.19    4.60
  -2   0  -2   96.29    4.90
  -2   0  -2   90.99    4.30
   2   0   2   93.49    4.70
   2   0   2   86.99    4.30
   2   0   2   89.79    4.50
   2   0   2   87.99    4.40
   2   0   2   87.79    4.80
  -1   0  -2 1209.58   41.10
  -1   0  -2 1262.57   41.60
  -1   0  -2 1272.67   41.50
  -1   0  -2 1292.27   41.70
   1   0   2 1276.47   41.50
   1   0   2 1260.57   41.60
   1   0   2 1181.18   41.80
   1   0   2 1261.77   41.50
   0   0   2    1.80    0.30
   0   0   2    2.90    0.50
   1   0  -2 1279.37   41.90
   1   0  -2 1231.98   41.00
   1   0  -2 1277.17   41.00
  -1   0   2 1282.97   41.00
  -1   0   2 1236.08   40.90
  -1   0   2 1254.37   41.90
   2   0  -2   91.39    4.00
   2   0  -2   90.69    3.90
   2   0  -2   91.79    4.80
  -2   0   2   94.19    3.90
  -2   0   2   89.79    3.90
  -2   0   2   98.49    4.90
   3   0  -2  203.18    8.10
   3   0  -2  196.58    8.30
  -3   0   2  205.48    8.10
  -3   0   2  206.98    9.30
   4   0  -2    2.60    2.60
   4   0  -2   -1.10    2.00
   4   0  -2    0.60    1.90
  -4   0   2   -0.60    2.30
  -4   0   2    0.70    2.20
  -4   0   2   -0.20    2.30
   5   0  -2   11.50    4.00
   5   0  -2   16.30    3.50
   5   0  -2   20.00    3.70
  -5   0   2   17.80    3.90
  -5   0   2   21.20    4.40
  -5   0   2   19.70    3.90
   6   0  -2    2.70    3.90
   6   0  -2   -0.50    5.30
  -6   0   2   10.70    4.60
  -6   0   2    0.30    6.60
   7   0  -2    6.20    9.80
   7   0  -2   -6.30    7.70
  -7   0   2    2.80    6.20
  -7   0   2   11.20    8.50
  -7   1  -2    8.80   10.90
   7  -1   2    9.00    7.10
   7  -1   2    8.40    7.90
  -6   1  -2   -1.00    9.50
  -6   1  -2    3.90    4.60
   6  -1   2    7.90    5.40
  -5   1  -2    4.40    4.50
  -5   1  -2    8.70    3.30
  -5   1  -2   12.60    3.80
  -5   1  -2    5.50    5.70
   5  -1   2   17.00    4.40
   5  -1   2   11.40    4.10
   5  -1   2   -0.80    3.70
   5  -1   2    8.60    5.90
  -4   1  -2   38.90    5.00
  -4   1  -2   35.00    5.50
  -4   1  -2   27.70    3.70
  -4   1  -2   30.50    4.30
   4  -1   2   26.00    3.60
   4  -1   2   32.20    4.60
   4  -1   2   22.90    3.80
  -3   1  -2   53.59    4.70
  -3   1  -2   56.79    5.80
  -3   1  -2   55.39    4.40
  -3   1  -2   57.59    4.30
  -3   1  -2   55.59    4.10
   3  -1   2   57.59    4.10
   3  -1   2   56.09    3.80
   3  -1   2   47.40    4.70
   3  -1   2   52.19    4.90
   3  -1   2   51.09    4.10
  -2   1  -2    4.30    1.40
  -2   1  -2    4.40    1.60
  -2   1  -2    4.60    1.80
  -2   1  -2    4.80    1.20
  -2   1  -2    4.40    1.50
   2  -1   2    5.30    1.60
   2  -1   2    4.00    1.20
   2  -1   2    3.60    1.80
   2  -1   2    3.30    1.40
   2  -1   2    6.00    1.40
  -1   1  -2 1269.07   42.90
  -1   1  -2 1252.97   42.70
  -1   1  -2 1235.18   42.80
   1  -1   2 1355.86   43.00
   1  -1   2 1339.67   42.50
   1  -1   2 1280.27   42.40
   1  -1   2 1287.57   42.70
   1  -1   2 1273.87   42.80
   0   1  -2    1.40    0.50
   0   1  -2    2.30    0.70
   0   1  -2    1.70    0.50
   0   1  -2    1.10    0.60
   0  -1   2    2.10    0.50
   0  -1   2    2.30    0.70
   1   1  -2 1176.78   39.40
   1   1  -2 1176.08   39.50
   1   1  -2 1239.58   40.10
  -1  -1   2 1250.97   40.20
  -1  -1   2 1185.28   39.40
  -1  -1   2 1179.58   39.40
   2   1  -2    3.90    1.00
   2   1  -2    4.50    1.20
   2   1  -2    5.30    1.50
  -2  -1   2    3.80    1.10
  -2  -1   2    5.00    1.40
  -2  -1   2    3.40    1.00
   3   1  -2   54.59    3.40
   3   1  -2   57.39    3.60
  -3  -1   2   53.59    3.60
  -3  -1   2   58.89    4.30
   4   1  -2   26.00    3.40
   4   1  -2   30.90    3.50
  -4  -1   2   24.70    3.90
  -4  -1   2   31.80    4.10
  -4  -1   2   31.20    3.90
  -4  -1   2   27.70    4.10
   5   1  -2    5.80    3.10
   5   1  -2    9.10    3.40
  -5  -1   2    5.30    3.90
  -5  -1   2   -1.50    7.00
  -5  -1   2   -0.10    3.30
  -5  -1   2    3.60    3.70
   6   1  -2   15.00    4.20
   6   1  -2    9.40    5.00
  -6  -1   2   10.70   10.60
  -6  -1   2   19.20    4.50
   7   1  -2  -11.90    6.70
   7   1  -2   -6.10    6.50
  -7  -1   2   -3.80    7.10
  -7  -1   2   10.20    6.90
  -7   2  -2   -6.90    8.70
   7  -2   2   18.70    8.40
   7  -2   2   -0.80    7.60
   6  -2   2   13.10    5.60
  -5   2  -2    8.60    6.60
  -5   2  -2   12.30    4.60
  -5   2  -2   17.30    4.80
   5  -2   2    8.80    4.40
   5  -2   2   14.60    4.20
  -4   2  -2   13.40    3.20
  -4   2  -2   16.70    4.30
  -4   2  -2   12.30    3.20
   4  -2   2    9.30    2.80
   4  -2   2   12.00    3.40
   4  -2   2   11.10    3.80
   4  -2   2    7.00    2.90
  -3   2  -2   16.60    2.60
  -3   2  -2   19.50    3.30
  -3   2  -2   17.60    3.30
  -3   2  -2   19.70    3.50
   3  -2   2   19.10    3.00
   3  -2   2   18.90    2.80
   3  -2   2   22.10    3.40
   3  -2   2   18.80    3.30
   3  -2   2   21.70    3.50
  -2   2  -2   22.60    2.80
  -2   2  -2   26.30    2.50
  -2   2  -2   23.00    2.60
  -2   2  -2   28.80    3.10
   2  -2   2   25.30    3.10
   2  -2   2   17.60    2.50
   2  -2   2   22.80    2.50
   2  -2   2   20.40    3.00
   2  -2   2   22.90    2.70
   2  -2   2   22.30    2.40
  -1   2  -2  526.55   17.90
  -1   2  -2  487.95   17.90
  -1   2  -2  502.95   17.80
  -1   2  -2  511.75   17.50
   1  -2   2  488.25   17.60
   1  -2   2  517.05   17.80
   1  -2   2  501.55   17.70
   1  -2   2  493.55   17.90
   1  -2   2  514.95   17.90
   0   2  -2 1220.98   39.00
   0   2  -2 1167.68   38.80
   0   2  -2 1166.98   39.00
   0   2  -2 1113.49   38.80
   0   2  -2 1232.68   39.00
   0  -2   2 1151.28   38.80
   0  -2   2 1172.08   38.90
   0  -2   2 1181.08   38.90
   0  -2   2 1112.39   38.90
   1   2  -2  520.45   17.80
   1   2  -2  503.55   17.30
   1   2  -2  476.05   17.20
  -1  -2   2  513.75   17.30
  -1  -2   2  506.55   17.20
  -1  -2   2  487.95   17.20
  -1  -2   2  491.75   17.70
   2   2  -2   23.00    2.20
   2   2  -2   22.40    2.40
   2   2  -2   26.20    2.80
  -2  -2   2   23.90    2.10
  -2  -2   2   18.30    2.40
  -2  -2   2   23.50    3.20
  -2  -2   2   25.30    2.30
   3   2  -2   20.00    2.60
   3   2  -2   18.50    2.50
  -3  -2   2   15.70    2.70
  -3  -2   2   21.00    2.80
  -3  -2   2   12.00    2.50
   4   2  -2   15.90    2.90
   4   2  -2   16.10    2.90
  -4  -2   2    7.90    2.70
  -4  -2   2    9.00    3.10
  -4  -2   2    4.00    3.50
  -4  -2   2   13.70    3.00
   5   2  -2    9.70    3.20
   5   2  -2    9.20    3.70
  -5  -2   2   10.90    3.90
  -5  -2   2    8.70    4.30
  -5  -2   2    4.50    4.30
   6   2  -2   23.30    4.80
  -6  -2   2   23.40    6.60
  -6  -2   2   18.50    5.30
   7   2  -2    1.00    6.00
   7   2  -2   10.60    7.90
  -7  -2   2   26.30   10.00
  -7  -2   2   18.70    7.30
  -7   3  -2   -5.20    9.40
   7  -3   2   -1.50    7.50
   7  -3   2  -12.30    8.00
  -6   3  -2   -0.50    7.30
   6  -3   2   -0.70    5.60
   6  -3   2    6.90    5.70
  -5   3  -2    3.00    4.40
  -5   3  -2    8.00    4.80
   5  -3   2    6.50    4.20
   5  -3   2   15.40    4.40
  -4   3  -2    3.30    3.20
  -4   3  -2    2.60    4.10
  -4   3  -2    0.30    2.50
   4  -3   2    2.00    3.00
   4  -3   2    3.80    2.40
   4  -3   2   -1.60    3.40
   4  -3   2    6.00    2.90
  -3   3  -2   14.70    2.70
  -3   3  -2   15.70    3.20
  -3   3  -2   13.70    3.20
   3  -3   2   17.70    2.90
   3  -3   2   13.80    2.50
   3  -3   2   12.60    2.80
   3  -3   2   17.20    3.30
  -2   3  -2   69.89    4.60
  -2   3  -2   67.39    4.70
  -2   3  -2   69.59    4.60
  -2   3  -2   71.89    4.30
  -2   3  -2   70.99    4.90
   2  -3   2   85.29    4.70
   2  -3   2   67.09    5.20
   2  -3   2   74.99    4.70
   2  -3   2   72.89    4.40
  -1   3  -2  106.29    5.40
  -1   3  -2  107.59    5.40
  -1   3  -2  112.59    5.30
  -1   3  -2  106.09    5.10
  -1   3  -2  107.89    5.20
   1  -3   2  109.09    5.50
   1  -3   2   98.79    5.50
   1  -3   2  104.19    5.10
   1  -3   2  111.39    5.10
   1  -3   2  102.49    5.30
   0   3  -2  116.19    5.40
   0   3  -2  109.29    5.20
   0   3  -2  105.59    5.00
   0   3  -2  112.69    5.20
   0  -3   2  110.29    5.00
   0  -3   2  113.49    5.20
   0  -3   2  117.59    5.30
   0  -3   2  107.09    5.20
   1   3  -2  104.99    5.20
   1   3  -2  104.49    5.00
   1   3  -2  107.49    5.00
   1   3  -2  104.69    5.20
   1   3  -2  101.69    4.90
  -1  -3   2  106.79    5.00
  -1  -3   2  103.79    4.90
  -1  -3   2  104.89    5.40
  -1  -3   2  102.39    5.20
   2   3  -2   71.39    4.20
   2   3  -2   60.59    5.00
   2   3  -2   75.59    4.10
  -2  -3   2   62.99    4.70
  -2  -3   2   73.99    4.10
  -2  -3   2   70.69    4.50
   3   3  -2   15.60    2.60
   3   3  -2   15.00    2.50
  -3  -3   2   14.40    2.60
  -3  -3   2   12.80    2.60
  -3  -3   2   13.40    2.80
   4   3  -2    5.70    2.50
   4   3  -2    6.60    2.60
  -4  -3   2    3.40    2.50
  -4  -3   2   -0.60    2.80
   5   3  -2    9.20    3.50
  -5  -3   2    2.60    3.60
  -5  -3   2    6.90    4.50
   6   3  -2   -2.20    4.30
  -6  -3   2   -3.30    4.00
  -6  -3   2    7.50    6.70
  -7  -3   2   -3.70    5.90
  -7  -3   2  -12.60    9.60
  -7   4  -2   18.50   10.10
   7  -4   2   13.60    8.60
  -6   4  -2   -7.70    7.60
   6  -4   2    5.30    6.20
   6  -4   2   -4.40    5.80
  -5   4  -2    8.50    5.80
   5  -4   2   -4.70    3.90
   5  -4   2   -4.60    3.70
  -4   4  -2   10.20    5.00
  -4   4  -2    6.70    3.20
  -4   4  -2   13.70    4.20
   4  -4   2   17.20    4.80
   4  -4   2   11.10    4.00
   4  -4   2    8.80    3.80
   4  -4   2    7.60    3.30
  -3   4  -2   25.80    3.90
  -3   4  -2   31.00    4.50
  -3   4  -2   30.90    5.10
   3  -4   2   28.90    4.00
   3  -4   2   26.70    4.10
   3  -4   2   28.10    3.90
   3  -4   2   28.00    4.20
  -2   4  -2   47.50    3.70
  -2   4  -2   44.20    4.40
  -2   4  -2   51.09    5.40
  -2   4  -2   36.50    4.40
  -2   4  -2   34.00    4.20
   2  -4   2   42.00    3.60
   2  -4   2   52.49    4.20
   2  -4   2   48.60    5.30
   2  -4   2   42.20    4.50
  -1   4  -2   42.20    3.70
  -1   4  -2   38.90    4.10
  -1   4  -2   41.40    3.40
  -1   4  -2   42.30    3.40
   1  -4   2   41.90    4.50
   1  -4   2   38.90    4.20
   1  -4   2   35.40    3.60
   1  -4   2   42.00    3.20
   1  -4   2   40.00    3.70
   0   4  -2  114.89    5.80
   0   4  -2  112.99    5.90
   0   4  -2  113.19    6.00
   0   4  -2  114.79    5.50
   0   4  -2  109.29    5.90
   0  -4   2  115.69    5.80
   0  -4   2  125.59    6.00
   0  -4   2  105.89    5.60
   1   4  -2   43.30    4.00
   1   4  -2   44.00    3.70
   1   4  -2   36.70    3.50
   1   4  -2   42.80    4.50
  -1  -4   2   43.20    3.60
  -1  -4   2   40.50    3.20
  -1  -4   2   41.00    3.90
  -1  -4   2   41.70    4.10
   2   4  -2   44.20    3.90
   2   4  -2   36.10    3.30
   2   4  -2   38.40    3.40
  -2  -4   2   43.10    4.90
  -2  -4   2   46.20    3.80
  -2  -4   2   42.60    3.90
   3   4  -2   27.70    3.40
   3   4  -2   27.20    4.00
  -3  -4   2   26.80    4.10
  -3  -4   2   30.20    4.70
  -3  -4   2   31.70    3.80
   4   4  -2   18.40    3.70
   4   4  -2   12.40    3.30
  -4  -4   2   16.40    5.90
  -4  -4   2    9.90    3.80
  -4  -4   2   10.90    3.30
  -4  -4   2    3.70    4.00
   5   4  -2    0.30    3.80
  -5  -4   2   -5.30    4.90
   6   4  -2   10.20    5.60
  -6  -4   2    1.90    5.60
  -6  -4   2    6.30    8.80
   7   4  -2    3.30    7.10
  -7  -4   2   -0.60    6.10
  -7  -4   2   -8.40   10.50
  -6   5  -2   -9.30    9.10
   6  -5   2    1.00    7.00
   6  -5   2   -3.00    6.00
  -5   5  -2   38.90    7.20
   5  -5   2   20.00    5.80
   5  -5   2   21.10    5.90
  -4   5  -2    3.60    4.60
  -4   5  -2    5.50    4.10
  -4   5  -2   -3.80    5.70
   4  -5   2   -3.30    5.10
   4  -5   2    4.20    3.70
   4  -5   2    3.40    3.90
  -3   5  -2    5.60    4.30
  -3   5  -2    2.60    3.10
  -3   5  -2   10.40    3.70
   3  -5   2    5.30    3.90
   3  -5   2    7.00    2.90
   3  -5   2    4.90    2.80
   3  -5   2    3.00    3.10
  -2   5  -2   19.90    3.90
  -2   5  -2   22.80    4.50
  -2   5  -2   22.30    4.10
  -2   5  -2   20.60    3.50
   2  -5   2   28.80    4.00
   2  -5   2   20.30    4.30
   2  -5   2   24.60    3.50
   2  -5   2   25.00    3.90
  -1   5  -2   37.90    4.30
  -1   5  -2   34.70    3.90
  -1   5  -2   39.80    4.60
  -1   5  -2   36.80    4.60
   1  -5   2   39.60    4.10
   1  -5   2   35.20    3.90
   1  -5   2   44.70    4.10
   1  -5   2   40.30    4.30
   1  -5   2   35.30    5.20
   0   5  -2   24.80    3.30
   0   5  -2   24.70    4.00
   0   5  -2   28.80    3.30
   0   5  -2   32.40    4.30
   0  -5   2   32.30    3.60
   0  -5   2   26.20    3.70
   0  -5   2   27.70    3.30
   0  -5   2   23.40    3.60
   1   5  -2   43.40    4.30
   1   5  -2   43.80    4.40
   1   5  -2   33.70    3.80
  -1  -5   2   30.60    4.00
  -1  -5   2   40.40    4.70
  -1  -5   2   35.70    3.70
  -1  -5   2   29.10    4.70
  -1  -5   2   35.00    3.60
   2   5  -2   21.30    4.00
   2   5  -2   25.90    3.50
   2   5  -2   20.60    3.50
  -2  -5   2   20.20    3.20
  -2  -5   2   18.40    3.20
  -2  -5   2   20.20    4.10
  -2  -5   2   23.00    3.40
   3   5  -2    1.60    3.60
   3   5  -2    4.80    2.80
  -3  -5   2    3.20    3.10
  -3  -5   2   -1.00    2.80
  -3  -5   2    6.80    3.00
  -3  -5   2    5.60    4.40
   4   5  -2    5.40    3.70
  -4  -5   2    4.90    3.90
  -4  -5   2   -4.70    6.00
  -4  -5   2    1.30    3.00
  -4  -5   2    3.60    7.30
   5   5  -2   13.00    4.50
  -5  -5   2   27.40    4.70
  -5  -5   2   23.10    6.50
   6   5  -2    9.20    6.10
  -6  -5   2   -6.90    5.70
  -6  -5   2    0.30    8.10
  -6   6  -2    9.20    8.50
   6  -6   2   -7.10    7.30
  -5   6  -2    2.20    9.20
   5  -6   2   -5.80    7.30
   5  -6   2   -8.90    8.20
  -4   6  -2    5.50    5.90
  -4   6  -2    5.40    4.60
   4  -6   2   -1.10    4.50
   4  -6   2    4.00    4.60
  -3   6  -2   -1.20    5.20
  -3   6  -2    9.80    4.70
  -3   6  -2    3.00    3.80
   3  -6   2    1.50    3.60
   3  -6   2    0.80    3.50
   3  -6   2    4.30    3.40
   3  -6   2   -3.60    5.60
  -2   6  -2    3.40    3.30
  -2   6  -2   -2.50    4.40
   2  -6   2    0.60    2.50
   2  -6   2    3.40    3.00
   2  -6   2    2.20    3.30
   2  -6   2    0.60    3.20
  -1   6  -2   16.00    3.70
  -1   6  -2   14.60    3.30
  -1   6  -2   23.40    4.40
   1  -6   2   15.00    3.40
   1  -6   2   21.00    3.50
   1  -6   2   17.30    3.80
   0   6  -2  403.56   16.60
   0   6  -2  435.96   16.90
   0   6  -2  453.75   16.80
   0  -6   2  372.26   19.60
   0  -6   2  422.16   17.50
   0  -6   2  389.66   16.70
   0  -6   2  384.16   16.30
   1   6  -2   13.50    3.50
   1   6  -2   28.80    4.20
   1   6  -2   20.40    3.50
  -1  -6   2   16.60    3.60
  -1  -6   2   16.00    4.30
  -1  -6   2   14.90    3.70
  -1  -6   2   21.20    3.50
   2   6  -2    5.30    3.00
   2   6  -2   -2.90    3.30
   2   6  -2    1.10    2.30
  -2  -6   2   -2.30    4.20
  -2  -6   2    0.40    2.90
  -2  -6   2    1.40    2.50
  -2  -6   2    0.60    3.00
   3   6  -2    5.30    4.00
   3   6  -2    3.90    3.50
   3   6  -2   -5.10    4.00
  -3  -6   2    0.30    2.60
  -3  -6   2    1.60    3.70
  -3  -6   2   -2.10    3.40
  -3  -6   2    5.90    5.40
   4   6  -2   -3.30    4.00
  -4  -6   2    6.00    5.00
   5   6  -2    3.00    5.00
  -5  -6   2   -3.10    4.20
  -5  -6   2   -9.40    6.70
   6   6  -2   -8.50    6.80
  -6  -6   2  -15.40    6.70
  -6  -6   2  -19.00    9.80
   6  -7   2   15.30    9.40
   6  -7   2    7.10    7.50
  -5   7  -2   11.80    9.50
   5  -7   2   -6.50    6.60
   5  -7   2    3.50    6.80
  -4   7  -2   11.90    7.00
   4  -7   2   -0.20    5.60
   4  -7   2    4.00    4.20
  -3   7  -2   30.00    6.20
   3  -7   2   29.50    5.70
   3  -7   2   36.20    6.60
   3  -7   2   30.90    5.60
  -2   7  -2  183.78   11.40
  -2   7  -2  168.58   11.20
   2  -7   2  187.58   11.70
   2  -7   2  204.58   11.40
   2  -7   2  174.88   10.50
  -1   7  -2   36.60    5.80
  -1   7  -2   30.70    5.20
   1  -7   2   30.90    4.80
   1  -7   2   33.60    5.60
   1  -7   2   31.30    5.30
   0   7  -2    4.50    3.30
   0   7  -2    0.50    4.20
   0   7  -2    2.50    3.30
   0  -7   2   -4.00    3.30
   0  -7   2   -1.30    3.00
   0  -7   2    3.10    4.10
   1   7  -2   29.70    5.10
   1   7  -2   31.20    4.50
   1   7  -2   24.10    4.40
  -1  -7   2   27.20    6.50
  -1  -7   2   26.70    5.10
  -1  -7   2   31.30    4.40
  -1  -7   2   29.30    4.70
   2   7  -2  184.28   11.00
   2   7  -2  190.58   10.10
   2   7  -2  180.48   10.50
  -2  -7   2  179.78   10.40
  -2  -7   2  186.68   10.30
  -2  -7   2  154.88   12.20
  -2  -7   2  175.58   10.20
   3   7  -2   28.20    5.20
  -3  -7   2   29.20    8.50
  -3  -7   2   30.90    5.60
  -3  -7   2   34.90    5.40
  -4  -7   2   -0.80    4.10
  -4  -7   2   -8.80    7.90
   5   7  -2   -7.10    6.50
  -5  -7   2   -4.60    8.30
  -5  -7   2   -4.30    5.80
   6   7  -2    2.40    7.60
  -6  -7   2    8.70    7.40
  -6  -7   2   21.20   11.20
   5  -8   2    1.60    9.30
   5  -8   2   -1.00   11.10
   4  -8   2    1.80    6.40
  -3   8  -2   40.70    8.00
   3  -8   2   41.30    6.80
   3  -8   2   51.69    7.90
  -2   8  -2  102.39   10.10
  -2   8  -2   97.59   10.60
   2  -8   2  100.09    9.30
   2  -8   2   81.19    9.00
  -1   8  -2   18.70    5.60
  -1   8  -2   13.90    5.10
   1  -8   2   20.10    5.00
   1  -8   2   19.80    5.00
   1  -8   2   16.60    5.20
   0   8  -2    5.10    4.00
   0  -8   2    6.10    3.10
   0  -8   2    8.50    4.30
   0  -8   2   -0.70    5.20
   1   8  -2   11.20    6.30
   1   8  -2   13.60    4.40
  -1  -8   2   18.40    6.30
  -1  -8   2   12.10    4.50
  -1  -8   2   17.70    4.70
   2   8  -2  116.39    9.40
  -2  -8   2   85.39   10.10
  -2  -8   2  112.19    9.80
   3   8  -2   43.50    7.10
  -3  -8   2   53.69    8.10
  -3  -8   2   45.40    6.60
   4   8  -2   -4.60    5.80
  -4  -8   2   -2.80    5.80
  -4  -8   2    2.30    7.50
   5   8  -2   -6.30    7.90
  -5  -8   2    3.30    6.90
  -5  -8   2   12.20   10.20
  -4   9  -2   -9.50    9.90
   4  -9   2   10.30    8.00
   4  -9   2    3.90    9.60
  -3   9  -2   -2.20    7.70
   3  -9   2   -2.20    6.50
   3  -9   2   -3.80    6.70
  -2   9  -2    9.00    7.00
   2  -9   2    1.10    5.60
   2  -9   2    4.10    5.80
  -1   9  -2   13.10    6.10
   1  -9   2   10.60    5.90
   1  -9   2   15.80    5.60
   1  -9   2   17.60    5.00
   0   9  -2   88.89    9.70
   0   9  -2   84.19   10.60
   0  -9   2   87.99    9.00
   0  -9   2   84.69    8.10
   0  -9   2   83.29   10.70
   1   9  -2    8.70    5.70
  -1  -9   2    5.90    4.80
  -1  -9   2   13.00    7.00
  -1  -9   2    1.00    5.20
   2   9  -2   11.10    6.00
  -2  -9   2   13.00    4.50
  -2  -9   2    2.90   10.20
   3   9  -2    4.40    6.80
  -3  -9   2   -7.80    4.70
   4   9  -2    7.60    7.90
  -4  -9   2   -2.70    6.20
  -4  -9   2    5.90    9.60
   3 -10   2   -5.20   10.00
   3 -10   2    2.20    9.40
   2 -10   2   -0.10    7.30
   2 -10   2  -16.80    7.00
   1 -10   2   -2.50    5.40
   1 -10   2    0.80    8.70
   0  10  -2   18.70    7.90
   0 -10   2   14.10    6.50
   1  10  -2   -2.30    6.60
  -1 -10   2    7.80    6.90
  -1 -10   2    5.80    5.20
   2  10  -2    0.80   12.10
  -2 -10   2   11.60    8.40
  -2 -10   2   14.50    5.50
   3  10  -2   -7.80    7.60
  -3 -10   2    0.60    7.40
  -3 -10   2    0.50   10.70
   2 -11   2    6.60    9.50
   1 -11   2    2.50    7.30
   0 -11   2    1.30    6.40
  -1 -11   2    3.90    7.10
   2  11  -2   -9.30    8.60
  -2 -11   2    2.80    8.40
  -1 -11  -3    1.90    8.50
   0 -11  -3   -4.50   11.70
   0 -11  -3    0.30    7.10
   1 -11  -3    6.40    8.50
   1 -11  -3   -3.60    8.00
  -3 -10  -3   -8.00    6.90
  -2 -10  -3   15.40    6.70
  -1 -10  -3   -0.30    8.90
  -1 -10  -3   -8.80    6.20
   0 -10  -3   -0.80    4.70
   0 -10  -3   -6.00    6.30
   0  10   3   -6.40    8.20
   1 -10  -3    1.40    7.20
   1 -10  -3   -5.90    6.30
  -1  10   3  -10.50   13.70
   2 -10  -3    1.50    7.70
   2 -10  -3   11.60    6.90
  -2  10   3    9.70    9.00
   3 -10  -3   -2.50    9.00
   3 -10  -3   16.90    8.30
  -3  10   3    9.60   14.30
  -4  -9  -3   -9.70    6.70
  -3  -9  -3    3.30    6.60
   3   9   3   -6.40    9.60
  -2  -9  -3    3.30    5.00
  -2  -9  -3    0.20    6.50
   2   9   3    1.50    7.60
  -1  -9  -3    1.60    3.90
  -1  -9  -3   11.40    6.50
   1   9   3   10.70    7.10
   1   9   3   -3.00    7.00
   0  -9  -3    3.30    4.40
   0  -9  -3   -6.20    5.20
   0   9   3  -11.90    7.60
   1  -9  -3    0.00    4.80
   1  -9  -3    5.20    4.90
  -1   9   3   -4.30    6.50
   2  -9  -3   -6.10    6.00
   2  -9  -3    4.00    5.70
  -2   9   3    3.10   11.50
   3  -9  -3    5.40    6.90
   3  -9  -3    3.00    6.60
  -3   9   3   -2.40    7.00
   4  -9  -3   -6.30    6.60
   4  -9  -3    7.90    7.90
  -4   9   3    5.00    9.20
  -5  -8  -3   17.30    6.60
   5   8   3  -15.00   10.30
  -4  -8  -3   -3.00   15.10
  -4  -8  -3   -5.30    5.10
   4   8   3    5.40    7.90
  -3  -8  -3   14.50    7.60
  -3  -8  -3    2.70    6.00
  -3  -8  -3   -2.80    4.30
   3   8   3   -0.30    7.30
  -2  -8  -3    6.30    3.70
  -2  -8  -3    4.70    5.50
  -2  -8  -3    0.40    4.80
   2   8   3    4.90    5.70
   2   8   3    9.60    5.90
  -1  -8  -3   -0.40    3.60
  -1  -8  -3    2.10    8.90
  -1  -8  -3   -0.20    4.10
   1   8   3   -5.30    5.50
   1   8   3   -1.20    5.20
   0  -8  -3   -4.60    5.40
   0  -8  -3   -1.90    3.90
   0   8   3   -1.40    5.10
   0   8   3   -3.70    4.80
   1  -8  -3    2.50    4.60
   1  -8  -3   -4.80    4.00
  -1   8   3    3.00    4.90
  -1   8   3    2.40    4.60
   2  -8  -3   11.30    4.50
   2  -8  -3    4.90    4.50
  -2   8   3    0.30    5.30
   3  -8  -3   11.50    5.40
   3  -8  -3   10.60    5.50
  -3   8   3   19.30    6.20
   4  -8  -3   -1.30    5.80
   4  -8  -3    0.00    6.80
  -4   8   3   -3.10    6.50
   5  -8  -3   -4.40    8.10
   5  -8  -3   -1.60    6.40
  -5  -7  -3   10.00    5.70
   5   7   3  -10.90    8.50
  -4  -7  -3   -3.10    7.50
  -4  -7  -3   13.70    4.80
   4   7   3    7.10    6.90
  -3  -7  -3   93.99    7.70
  -3  -7  -3  102.69   10.40
  -3  -7  -3   83.49   13.40
   3   7   3   87.59   10.30
   3   7   3   85.09    9.10
  -2  -7  -3   18.90    4.30
  -2  -7  -3   22.90    5.20
  -2  -7  -3   24.60    5.80
   2   7   3   15.10    4.90
   2   7   3   26.10    5.60
  -1  -7  -3    7.10    3.90
  -1  -7  -3    0.70    4.50
  -1  -7  -3   10.10    3.40
  -1  -7  -3   10.30    3.80
   1   7   3   10.50    4.30
   1   7   3   11.00    4.80
   0  -7  -3    0.10    3.90
   0  -7  -3   -4.10    4.00
   0  -7  -3    0.70    2.90
   0  -7  -3    2.50    3.00
   0   7   3   -2.50    3.90
   0   7   3    6.40    5.20
   0   7   3    3.50    3.70
   1  -7  -3   17.50    8.90
   1  -7  -3    9.20    3.70
   1  -7  -3    9.90    4.40
  -1   7   3   10.80    4.30
  -1   7   3   12.40    4.00
  -1   7   3   15.40    5.40
   2  -7  -3   17.50    4.20
   2  -7  -3   27.40    5.10
  -2   7   3   12.90    4.50
  -2   7   3   26.60    5.70
   3  -7  -3  100.99    8.70
   3  -7  -3  120.29   10.80
  -3   7   3  103.79    9.40
   4  -7  -3    9.00    4.70
   4  -7  -3    4.10    5.80
   5  -7  -3  -11.60    5.90
   5  -7  -3   11.10    5.60
  -5   7   3    1.30    7.10
  -6  -6  -3   16.20    7.30
  -6  -6  -3    1.70   11.10
   6   6   3   11.70    9.60
  -5  -6  -3    8.30    8.00
  -5  -6  -3   10.90    5.50
   5   6   3   18.20    7.60
  -4  -6  -3    9.80    6.30
  -4  -6  -3  -11.80    6.70
  -4  -6  -3   -0.20    3.60
   4   6   3   -5.00    4.90
  -3  -6  -3   15.80    5.30
  -3  -6  -3   21.90    5.00
  -3  -6  -3   12.40    3.50
   3   6   3   18.20    8.30
   3   6   3   10.40    4.30
  -2  -6  -3  107.39    8.30
  -2  -6  -3   96.59   10.40
  -2  -6  -3  108.09    7.30
   2   6   3  122.99    9.20
   2   6   3  103.89    8.70
  -1  -6  -3   17.60    3.60
  -1  -6  -3   17.80    3.20
  -1  -6  -3   13.70    3.80
  -1  -6  -3   22.40    3.90
   1   6   3   14.80    4.90
   1   6   3   18.60    4.10
   1   6   3   19.50    3.90
   0  -6  -3   -1.30    2.40
   0  -6  -3   -1.60    2.60
   0  -6  -3    1.50    2.40
   0  -6  -3    0.20    2.90
   0   6   3    2.90    3.20
   0   6   3    0.40    3.30
   0   6   3   -1.70    2.40
   1  -6  -3   19.60    3.20
   1  -6  -3   18.40    4.00
   1  -6  -3   13.60    3.60
   1  -6  -3   16.30    3.40
  -1   6   3   14.70    3.50
  -1   6   3   15.40    3.70
   2  -6  -3  110.49    6.90
   2  -6  -3  113.49    7.90
   2  -6  -3  114.49    7.20
   2  -6  -3  101.89    7.30
  -2   6   3  102.29    7.90
  -2   6   3  105.39    8.40
   3  -6  -3   14.30    4.80
   3  -6  -3   14.50    3.80
   3  -6  -3   19.60    4.30
  -3   6   3   21.20    5.00
  -3   6   3   15.70    6.00
   4  -6  -3   -4.20    3.80
   5  -6  -3   18.70    6.00
   5  -6  -3   18.50    5.70
  -5   6   3   31.20    7.90
   6  -6  -3    6.10    6.50
   6  -6  -3    0.20    7.70
  -6   6   3    2.40    7.80
  -6  -5  -3   -0.20    6.10
  -6  -5  -3   15.70   10.50
   6   5   3    4.70    7.30
  -5  -5  -3    6.60    6.80
  -5  -5  -3   -2.40    5.10
   5   5   3    2.80    6.50
  -4  -5  -3   39.20    6.30
  -4  -5  -3   33.60    4.80
  -4  -5  -3   39.10    6.40
   4   5   3   32.90    5.60
  -3  -5  -3   -5.90    4.10
  -3  -5  -3   -1.70    2.70
  -3  -5  -3    3.30    3.90
   3   5   3    2.90    3.50
   3   5   3   -0.10    4.20
   3   5   3    0.90    3.10
  -2  -5  -3   51.39    4.30
  -2  -5  -3   55.69    5.30
  -2  -5  -3   49.40    6.20
   2   5   3   50.39    5.80
   2   5   3   50.69    5.90
   2   5   3   42.60    5.40
  -1  -5  -3    1.80    2.10
  -1  -5  -3   -0.20    3.00
  -1  -5  -3   -0.60    2.40
  -1  -5  -3   -1.90    2.20
   1   5   3    0.90    2.60
   1   5   3   -2.20    3.10
   1   5   3    3.30    3.10
   1   5   3   -0.10    2.40
   0  -5  -3    0.00    1.90
   0  -5  -3   -2.70    1.70
   0  -5  -3    2.20    2.40
   0  -5  -3    1.90    2.30
   0   5   3   -0.10    2.60
   0   5   3   -2.00    2.30
   0   5   3   -0.20    2.20
   1  -5  -3   -0.80    2.40
   1  -5  -3    7.50    2.30
   1  -5  -3    1.30    2.00
  -1   5   3    1.60    2.10
  -1   5   3   -1.50    2.50
  -1   5   3    0.30    2.50
   2  -5  -3   55.99    5.30
   2  -5  -3   53.49    4.50
   2  -5  -3   45.30    4.60
  -2   5   3   51.39    5.20
  -2   5   3   55.89    4.90
  -2   5   3   48.80    5.90
   3  -5  -3    0.50    2.70
   3  -5  -3    1.90    2.70
   3  -5  -3    1.80    2.70
  -3   5   3    3.40    3.10
  -3   5   3    1.50    4.30
   4  -5  -3   38.10    6.00
   4  -5  -3   34.90    5.20
  -4   5   3   53.99    6.50
   5  -5  -3   -0.70    5.40
   5  -5  -3    1.80    4.10
  -5   5   3    7.60    5.00
   6  -5  -3   -6.50    7.20
   6  -5  -3   -3.80    5.20
  -6   5   3  -15.30    7.90
  -7  -4  -3    5.80    7.80
   7   4   3   -4.60   10.00
  -6  -4  -3    0.70    5.20
  -6  -4  -3    4.20    8.40
   6   4   3    8.10    7.20
  -5  -4  -3   -1.70    5.80
  -5  -4  -3    0.20    3.40
   5   4   3   -2.70    5.40
  -4  -4  -3   31.30    7.20
  -4  -4  -3   32.60    5.50
  -4  -4  -3   27.40    4.30
  -4  -4  -3   15.80    4.60
   4   4   3   23.20    4.30
   4   4   3   39.90    5.40
   4   4   3   31.50    5.70
  -3  -4  -3   20.70    5.20
  -3  -4  -3   19.90    3.90
  -3  -4  -3   20.00    4.50
  -3  -4  -3   20.10    3.20
   3   4   3   20.30    3.70
   3   4   3   14.90    3.60
   3   4   3   22.50    4.70
  -2  -4  -3    1.60    2.20
  -2  -4  -3    0.80    1.50
  -2  -4  -3    1.30    2.20
  -2  -4  -3   -0.20    3.20
  -2  -4  -3    4.40    2.70
   2   4   3   -1.10    2.30
   2   4   3    4.60    3.10
   2   4   3    0.60    2.20
   2   4   3    0.20    2.40
  -1  -4  -3    4.30    2.00
  -1  -4  -3    2.00    2.00
  -1  -4  -3    2.00    2.50
  -1  -4  -3    1.80    2.00
  -1  -4  -3    3.30    1.70
   1   4   3    2.80    2.10
   1   4   3    1.40    2.10
   1   4   3    2.20    1.90
   1   4   3    3.60    2.30
   1   4   3    1.80    2.00
   0  -4  -3   -1.40    1.90
   0  -4  -3    0.00    1.80
   0  -4  -3    1.10    2.10
   0   4   3    0.70    1.80
   0   4   3   -0.10    2.20
   0   4   3    3.60    2.30
   0   4   3    0.30    2.10
   0   4   3    1.90    1.60
   1  -4  -3    1.10    1.50
   1  -4  -3    1.60    1.70
   1  -4  -3    1.50    2.00
   1  -4  -3    2.20    1.60
  -1   4   3   -0.70    2.00
  -1   4   3    1.80    2.30
   2  -4  -3    0.90    1.60
   2  -4  -3   -2.30    1.60
   2  -4  -3    1.90    1.90
  -2   4   3    0.80    1.80
  -2   4   3   -1.70    3.00
   3  -4  -3   24.40    3.70
   3  -4  -3   17.10    2.90
   3  -4  -3   24.70    4.20
  -3   4   3   18.00    3.50
  -3   4   3   17.50    3.10
   4  -4  -3   46.10    4.90
   4  -4  -3   30.20    4.20
   4  -4  -3   39.40    5.50
  -4   4   3   36.20    5.40
  -4   4   3   41.50    6.60
   5  -4  -3    6.60    4.00
  -5   4   3   -2.40    4.30
   6  -4  -3    0.60    5.80
  -6   4   3    1.10    5.90
   7  -4  -3   12.70    9.70
   7  -4  -3    1.40    6.90
  -7   4   3    1.00    8.70
  -7  -3  -3   -2.90    7.20
  -7  -3  -3   21.60   12.20
   7   3   3    2.70    9.80
  -6  -3  -3    3.20    4.70
   6   3   3    4.00    5.70
  -5  -3  -3  -10.50    5.00
  -5  -3  -3    4.30    3.60
  -5  -3  -3    2.70    5.00
   5   3   3    0.70    4.50
  -4  -3  -3    0.60    3.60
  -4  -3  -3   -2.40    2.30
  -4  -3  -3   -8.30    4.80
  -4  -3  -3   -3.00    3.30
   4   3   3    2.70    2.90
   4   3   3    5.10    3.90
   4   3   3    1.20    3.10
  -3  -3  -3    0.60    2.80
  -3  -3  -3   10.30    3.60
  -3  -3  -3    3.60    3.40
  -3  -3  -3   -3.50    2.20
  -3  -3  -3    2.00    1.90
   3   3   3    1.60    2.30
   3   3   3    2.50    3.20
   3   3   3    2.20    2.70
  -2  -3  -3   50.29    4.70
  -2  -3  -3   52.69    4.30
  -2  -3  -3   52.79    4.10
  -2  -3  -3   49.40    3.80
  -2  -3  -3   48.10    3.70
   2   3   3   48.50    3.80
   2   3   3   47.90    4.00
   2   3   3   38.90    4.40
   2   3   3   43.90    3.90
   2   3   3   50.49    4.20
  -1  -3  -3  120.99    6.20
  -1  -3  -3  143.89    6.20
  -1  -3  -3  135.59    6.20
  -1  -3  -3  122.29    6.40
  -1  -3  -3  124.09    6.10
   1   3   3  117.39    6.00
   1   3   3  124.59    6.30
   1   3   3  127.49    6.30
   1   3   3  133.59    6.20
   1   3   3  131.39    6.40
   0  -3  -3   -0.30    1.20
   0  -3  -3    2.00    1.30
   0  -3  -3    0.00    1.50
   0  -3  -3    2.60    1.30
   0  -3  -3    0.30    1.40
   0   3   3   -0.70    1.30
   0   3   3   -0.30    1.50
   0   3   3   -1.00    1.10
   0   3   3   -0.80    1.50
   1  -3  -3  128.79    5.60
  -1   3   3  126.89    6.40
  -1   3   3  132.39    5.80
  -1   3   3  128.69    5.90
   2  -3  -3   47.20    3.90
   2  -3  -3   44.90    3.10
   2  -3  -3   45.00    3.30
  -2   3   3   49.00    3.80
  -2   3   3   50.09    3.40
   3  -3  -3   -0.90    1.70
   3  -3  -3    6.40    1.80
  -3   3   3    2.20    1.80
   4  -3  -3    2.90    2.20
   4  -3  -3    3.80    2.50
   4  -3  -3    1.90    2.50
  -4   3   3   -0.20    2.60
   5  -3  -3   -0.40    3.40
   5  -3  -3   -4.40    2.90
  -5   3   3   -0.80    4.90
   6  -3  -3   -0.70    4.20
   6  -3  -3    1.80    5.80
  -6   3   3   11.50    5.70
   7  -3  -3   21.80    7.70
   7  -3  -3    3.00    5.80
  -7   3   3   12.90    7.60
  -7  -2  -3    3.60    5.80
  -7  -2  -3   -8.90   10.40
   7   2   3   -8.70    7.40
   7   2   3    2.70    8.70
  -6  -2  -3   -0.70    7.60
  -5  -2  -3   -2.80    3.90
  -5  -2  -3    0.50    4.90
  -5  -2  -3   -3.10    2.90
   5   2   3   -5.50    8.70
   5   2   3    3.20    4.40
  -4  -2  -3    5.00    3.10
  -4  -2  -3   -4.50    2.20
  -4  -2  -3    1.50    3.10
  -4  -2  -3    4.90    4.80
   4   2   3    0.80    2.90
   4   2   3   -3.20    2.70
   4   2   3    1.80    3.40
  -3  -2  -3   32.20    3.90
  -3  -2  -3   27.80    4.60
  -3  -2  -3   28.50    3.80
  -3  -2  -3   32.40    3.50
   3   2   3   26.70    4.10
   3   2   3   24.00    3.40
   3   2   3   26.70    3.70
  -2  -2  -3   11.80    2.20
  -2  -2  -3   13.30    2.60
  -2  -2  -3   17.00    2.40
  -2  -2  -3   15.00    2.20
  -2  -2  -3   14.80    2.00
   2   2   3   15.60    2.30
   2   2   3   16.10    2.70
   2   2   3   13.00    2.20
   2   2   3   14.60    2.40
   2   2   3   12.20    2.20
  -1  -2  -3   25.30    1.90
  -1  -2  -3   26.20    2.80
  -1  -2  -3   23.20    2.10
  -1  -2  -3   20.40    2.10
   1   2   3   25.70    2.60
   1   2   3   22.60    2.40
   1   2   3   27.10    2.70
   1   2   3   27.70    2.50
   1   2   3   27.60    2.30
   0  -2  -3   -1.80    0.80
   0  -2  -3    0.60    1.10
   0  -2  -3   -0.30    0.80
   0  -2  -3   -0.50    1.00
   0   2   3   -0.20    0.90
   0   2   3   -1.60    1.00
   0   2   3   -2.00    0.90
   1  -2  -3   24.30    1.80
   1  -2  -3   25.30    1.90
   1  -2  -3   24.10    2.20
  -1   2   3   27.30    2.50
  -1   2   3   28.40    2.10
   2  -2  -3   16.00    2.30
   2  -2  -3   12.50    2.50
   2  -2  -3   14.60    2.60
   2  -2  -3   12.80    1.70
  -2   2   3   15.20    1.70
  -2   2   3    7.90    2.10
  -2   2   3   14.10    2.00
   3  -2  -3   23.40    3.40
   3  -2  -3   30.30    2.70
   3  -2  -3   31.50    2.80
  -3   2   3   23.40    2.70
   4  -2  -3   -1.80    3.00
   4  -2  -3    2.40    2.20
   4  -2  -3    1.80    2.00
  -4   2   3   -0.10    2.30
   5  -2  -3    0.70    3.90
   5  -2  -3    0.10    3.00
   5  -2  -3   -1.30    2.70
  -5   2   3    8.40    4.50
  -5   2   3   -1.40    5.00
   6  -2  -3    7.20    5.80
   6  -2  -3    3.70    4.00
  -6   2   3    7.10    5.10
   7  -2  -3   15.10    8.60
   7  -2  -3   12.20    5.70
  -7   2   3    5.30    7.20
  -7  -1  -3   18.30   10.10
  -7  -1  -3   -6.30    5.70
   7   1   3   -7.60    7.60
   7   1   3   -7.30    8.30
  -6  -1  -3   -0.10    6.90
  -6  -1  -3   -0.90    4.10
   6   1   3    4.40    5.30
   6   1   3    5.60    5.90
  -5  -1  -3    4.90    6.40
  -5  -1  -3   -0.70    2.80
  -5  -1  -3    2.70    4.80
  -5  -1  -3    6.30    3.90
   5   1   3    8.50    5.00
   5   1   3   -0.30    3.90
  -4  -1  -3    7.60    2.20
  -4  -1  -3    8.60    3.50
  -4  -1  -3   10.10    4.20
  -4  -1  -3    9.10    3.40
   4   1   3    5.00    3.10
   4   1   3   10.50    3.20
   4   1   3    9.50    3.00
  -3  -1  -3   37.20    4.40
  -3  -1  -3   35.80    3.70
  -3  -1  -3   36.20    3.50
  -3  -1  -3   37.90    3.80
   3   1   3   40.00    3.80
   3   1   3   31.60    4.10
   3   1   3   41.70    4.60
   3   1   3   34.30    4.30
   3   1   3   46.30    4.10
  -2  -1  -3  453.65   16.90
  -2  -1  -3  462.15   17.50
  -2  -1  -3  485.55   16.60
  -2  -1  -3  446.56   16.90
  -2  -1  -3  457.25   16.80
   2   1   3  438.96   16.80
   2   1   3  477.75   17.20
   2   1   3  487.35   16.60
   2   1   3  464.25   17.00
   2   1   3  446.36   17.00
  -1  -1  -3  285.77   11.00
  -1  -1  -3  294.47   10.90
  -1  -1  -3  307.47   12.70
  -1  -1  -3  290.77   11.00
  -1  -1  -3  300.77   10.50
   1   1   3  308.57   10.60
   1   1   3  295.47   10.90
   1   1   3  310.37   11.00
   1   1   3  286.17   11.00
   0  -1  -3   -1.20    0.50
   0  -1  -3    0.70    0.60
   0  -1  -3   -0.10    0.60
   0   1   3    0.20    0.60
   0   1   3   -0.40    0.70
   0   1   3    0.30    0.70
   1  -1  -3  304.27   10.30
   1  -1  -3  300.47   10.30
   1  -1  -3  316.67   11.60
   1  -1  -3  306.27   11.20
  -1   1   3  298.07   11.20
  -1   1   3  305.67   10.30
  -1   1   3  285.37   10.60
   2  -1  -3  470.35   16.10
   2  -1  -3  476.35   16.00
   2  -1  -3  463.35   17.30
  -2   1   3  460.35   15.90
  -2   1   3  454.25   15.80
  -2   1   3  471.95   17.40
   3  -1  -3   45.60    3.10
   3  -1  -3   40.20    2.90
  -3   1   3   40.50    2.90
  -3   1   3   44.50    3.90
   4  -1  -3   10.30    2.30
   4  -1  -3    7.70    2.20
  -4   1   3    9.50    2.50
  -4   1   3   10.10    2.80
   5  -1  -3    3.20    4.40
   5  -1  -3    3.60    2.60
   5  -1  -3    1.80    2.90
  -5   1   3    1.30    3.50
  -5   1   3    0.10    3.90
  -5   1   3    7.10    3.60
   6  -1  -3    7.10    4.00
   6  -1  -3    0.70    5.60
  -6   1   3    1.00    4.70
  -6   1   3   -2.00    4.20
   7  -1  -3   -6.30    5.30
   7  -1  -3  -13.80    7.20
  -7   1   3    2.00    5.90
  -7   1   3    3.00    6.90
  -7   0  -3   17.70   11.40
   7   0   3    2.00    7.40
   7   0   3    6.30    7.60
  -6   0  -3  -13.40    6.10
  -6   0  -3    2.70    4.10
   6   0   3    8.00    5.90
   6   0   3   -4.50    5.20
  -5   0  -3   15.90    4.80
  -5   0  -3   11.70    6.70
  -5   0  -3   14.20    3.40
  -5   0  -3   16.80    4.60
   5   0   3    8.40    3.60
   5   0   3   10.30    4.40
   5   0   3   15.90    4.90
  -4   0  -3  193.68   10.10
  -4   0  -3  202.28    9.60
  -4   0  -3  195.98   10.40
  -4   0  -3  194.08    9.20
   4   0   3  190.88    9.60
   4   0   3  205.88    9.80
   4   0   3  189.98    9.70
  -3   0  -3   96.79    5.10
  -3   0  -3   87.19    5.80
  -3   0  -3   85.69    5.50
  -3   0  -3   97.89    6.20
  -3   0  -3   88.79    5.20
   3   0   3   86.19    5.10
   3   0   3  100.69    5.70
   3   0   3   90.99    5.50
   3   0   3   92.39    6.10
   3   0   3   87.39    5.20
  -2   0  -3   54.79    3.90
  -2   0  -3   50.99    3.40
  -2   0  -3   56.99    3.90
  -2   0  -3   55.99    3.00
  -2   0  -3   59.69    3.50
   2   0   3   58.19    3.20
   2   0   3   62.99    3.50
   2   0   3   61.09    4.90
   2   0   3   57.49    3.80
   2   0   3   57.09    4.00
  -1   0  -3    9.90    1.50
  -1   0  -3    9.90    1.70
  -1   0  -3   12.70    1.60
  -1   0  -3    9.80    1.60
  -1   0  -3    9.20    0.80
   1   0   3   10.10    0.90
   1   0   3    8.90    1.40
   1   0   3   11.60    1.60
   1   0   3    9.40    1.40
   0   0  -3    0.30    0.40
   0   0  -3    0.20    0.50
   0   0  -3    0.60    0.50
   0   0  -3   -0.20    0.30
   0   0   3    0.40    0.50
   0   0   3    0.30    0.50
   1   0  -3    9.50    1.40
  -1   0   3    9.10    1.20
   2   0  -3   58.19    2.70
   2   0  -3   58.09    3.30
   2   0  -3   54.09    3.80
  -2   0   3   60.09    3.90
  -2   0   3   58.49    2.60
  -2   0   3   56.69    2.60
   3   0  -3   92.39    4.40
   3   0  -3   93.89    4.60
  -3   0   3   92.59    5.70
  -3   0   3   94.79    4.50
   4   0  -3  193.28    8.40
   4   0  -3  194.88    8.20
  -4   0   3  190.48    8.30
  -4   0   3  181.68    9.60
   5   0  -3   10.30    4.30
   5   0  -3   10.10    3.40
   5   0  -3   13.50    3.30
  -5   0   3   10.50    3.90
  -5   0   3   19.10    4.00
   6   0  -3    8.50    4.00
   6   0  -3   11.30    5.70
  -6   0   3    0.50    4.60
  -6   0   3   -0.70    4.90
   7   0  -3   -0.50    7.60
   7   0  -3   -2.30    5.50
  -7   0   3    8.20    7.10
  -7   0   3    4.00    5.50
  -7   1  -3    5.90   11.50
   7  -1   3  -11.30    7.70
   7  -1   3    6.50    8.10
  -6   1  -3    0.60    4.00
   6  -1   3   -1.20    5.30
   6  -1   3   -7.50    5.40
  -5   1  -3    9.40    6.60
  -5   1  -3   18.70    4.50
  -5   1  -3   15.40    5.00
  -5   1  -3   19.50    3.50
   5  -1   3   16.90    5.00
   5  -1   3   12.00    3.80
  -4   1  -3   -0.40    3.90
  -4   1  -3   -1.40    2.90
  -4   1  -3   -0.70    1.80
  -4   1  -3    1.80    2.80
   4  -1   3    1.30    2.50
   4  -1   3   -3.90    2.70
   4  -1   3    3.70    2.80
   4  -1   3    0.30    2.50
  -3   1  -3    5.90    2.30
  -3   1  -3    4.00    2.00
  -3   1  -3    3.30    1.60
  -3   1  -3    4.00    2.60
   3  -1   3    4.30    1.80
   3  -1   3    7.60    2.50
   3  -1   3    5.00    2.10
   3  -1   3    3.90    2.20
   3  -1   3    5.30    2.80
  -2   1  -3   81.39    4.40
  -2   1  -3   81.69    4.80
  -2   1  -3   83.59    4.40
  -2   1  -3   77.79    4.70
  -2   1  -3   79.29    3.90
   2  -1   3   77.09    4.50
   2  -1   3   84.19    5.10
   2  -1   3   87.49    4.00
   2  -1   3   76.19    4.30
   2  -1   3   82.99    4.90
  -1   1  -3 3513.25  113.59
  -1   1  -3 3450.05  113.49
  -1   1  -3 3407.16  113.39
  -1   1  -3 3388.06  113.99
   1  -1   3 3471.15  113.49
   1  -1   3 3535.45  113.29
   1  -1   3 3660.63  113.49
   1  -1   3 3322.77  113.49
   0   1  -3    0.90    0.60
   0   1  -3    0.50    0.60
   0   1  -3    0.40    0.40
   0  -1   3    0.00    0.70
   0  -1   3    0.20    0.50
   0  -1   3    0.20    0.60
   1   1  -3 3522.85  112.59
   1   1  -3 3396.46  112.89
   1   1  -3 3350.56  112.39
  -1  -1   3 3372.46  112.69
  -1  -1   3 3564.04  112.19
  -1  -1   3 3434.46  112.29
   2   1  -3   82.29    3.70
   2   1  -3   78.29    3.50
   2   1  -3   87.99    4.80
  -2  -1   3   85.79    4.70
  -2  -1   3   80.19    3.50
  -2  -1   3   81.39    3.50
   3   1  -3    4.50    1.40
   3   1  -3    3.30    1.30
  -3  -1   3    3.40    1.70
  -3  -1   3    4.20    1.60
   4   1  -3   -0.10    1.80
   4   1  -3   -0.30    1.90
  -4  -1   3    0.20    2.20
  -4  -1   3   -2.00    2.30
   5   1  -3   16.00    3.50
   5   1  -3   12.80    3.20
  -5  -1   3   11.60    4.80
  -5  -1   3    9.50    4.20
  -5  -1   3   14.40    4.00
  -5  -1   3   17.40    4.10
   6   1  -3   12.00    5.80
   6   1  -3   -1.50    4.10
  -6  -1   3   -4.80    4.40
  -6  -1   3   10.10    5.00
   7   1  -3   -2.70    7.90
   7   1  -3   -8.00    5.30
  -7  -1   3   -9.40    6.90
  -7  -1   3    2.50    6.80
  -7   2  -3  -12.20   11.00
   7  -2   3    6.30    8.00
   7  -2   3    2.20    8.30
  -6   2  -3   41.80    9.10
   6  -2   3    7.30    5.50
  -5   2  -3   53.49    7.10
  -5   2  -3   52.79    8.60
  -5   2  -3   68.19    8.30
   5  -2   3   56.39    6.60
  -4   2  -3    6.00    3.50
  -4   2  -3   12.90    4.50
  -4   2  -3    7.10    3.10
   4  -2   3    6.90    3.10
   4  -2   3   15.60    3.80
   4  -2   3   13.80    3.10
   4  -2   3    0.40    2.40
  -3   2  -3    8.40    2.40
  -3   2  -3   14.10    3.10
  -3   2  -3   11.30    3.20
  -3   2  -3    7.10    3.10
   3  -2   3    7.20    2.30
   3  -2   3   13.60    2.70
   3  -2   3    5.50    2.40
   3  -2   3    9.40    3.20
   3  -2   3   11.70    2.40
  -2   2  -3   48.30    3.90
  -2   2  -3   53.29    3.60
  -2   2  -3   45.30    3.80
  -2   2  -3   46.90    3.80
   2  -2   3   47.30    3.20
   2  -2   3   52.09    3.70
   2  -2   3   41.10    3.40
   2  -2   3   45.10    3.00
   2  -2   3   44.90    3.60
   2  -2   3   42.30    4.00
  -1   2  -3   48.30    3.00
  -1   2  -3   37.80    2.70
  -1   2  -3   43.00    2.50
  -1   2  -3   44.20    4.50
  -1   2  -3   44.00    3.10
   1  -2   3   44.70    2.80
   1  -2   3   47.00    3.40
   1  -2   3   46.00    2.60
   1  -2   3   45.40    3.10
   1  -2   3   42.40    2.90
   0   2  -3    0.40    0.80
   0   2  -3   -0.10    0.70
   0   2  -3   -1.40    0.90
   0   2  -3   -0.20    0.90
   0   2  -3    0.80    0.80
   0  -2   3   -0.20    0.90
   0  -2   3   -1.00    0.60
   0  -2   3    0.80    0.90
   1   2  -3   44.10    3.10
   1   2  -3   43.10    2.40
   1   2  -3   43.90    2.50
  -1  -2   3   46.00    2.80
  -1  -2   3   45.20    2.60
  -1  -2   3   45.70    2.40
   2   2  -3   49.00    3.90
   2   2  -3   49.00    3.00
   2   2  -3   46.40    2.80
  -2  -2   3   43.70    2.80
  -2  -2   3   50.49    3.00
  -2  -2   3   48.50    3.80
   3   2  -3   10.50    2.00
   3   2  -3   10.00    1.90
  -3  -2   3    7.70    2.10
  -3  -2   3    9.10    2.00
   4   2  -3   13.00    2.70
   4   2  -3   10.00    2.40
  -4  -2   3   10.50    3.60
  -4  -2   3   10.80    3.00
  -4  -2   3    6.50    2.70
   5   2  -3   57.19    5.90
   5   2  -3   53.19    5.40
  -5  -2   3   73.79    8.20
  -5  -2   3   54.59    6.70
  -5  -2   3   59.69    8.40
   6   2  -3   35.60    5.30
  -6  -2   3   30.70    6.00
   7   2  -3   13.70    8.10
  -7  -2   3    4.20    6.80
  -7  -2   3   -7.20    6.80
   7  -3   3    6.00    8.50
   7  -3   3  -13.70    8.50
   6  -3   3    0.60    5.40
   6  -3   3   11.30    5.80
  -5   3  -3    0.10    4.10
  -5   3  -3   -2.10    5.00
   5  -3   3    2.10    3.70
   5  -3   3    8.70    4.20
  -4   3  -3   24.70    4.20
  -4   3  -3   26.40    4.70
  -4   3  -3   26.90    5.20
   4  -3   3   33.50    5.10
   4  -3   3   26.10    4.40
   4  -3   3   26.00    4.20
   4  -3   3   22.00    4.00
  -3   3  -3  196.68   10.00
  -3   3  -3  189.58    9.70
  -3   3  -3  217.98    9.80
   3  -3   3  193.58    9.40
   3  -3   3  210.18    9.70
   3  -3   3  200.88    9.90
   3  -3   3  224.58    9.50
  -2   3  -3   49.50    4.30
  -2   3  -3   55.39    4.10
  -2   3  -3   46.00    4.30
  -2   3  -3   51.09    4.00
  -2   3  -3   56.89    3.90
   2  -3   3   53.29    4.10
   2  -3   3   53.19    3.70
   2  -3   3   48.80    4.80
   2  -3   3   52.39    4.20
   2  -3   3   54.39    4.10
  -1   3  -3   10.00    1.90
  -1   3  -3   11.30    1.90
  -1   3  -3   12.20    1.80
  -1   3  -3   16.60    2.50
  -1   3  -3   11.30    2.30
   1  -3   3   12.60    1.90
   1  -3   3   12.10    1.90
   1  -3   3   13.10    2.20
   1  -3   3   13.20    2.60
   0   3  -3    2.00    1.40
   0   3  -3    0.80    1.40
   0   3  -3   -1.10    1.20
   0   3  -3   -0.90    0.90
   0   3  -3   -0.30    1.00
   0  -3   3    0.80    1.00
   0  -3   3    0.30    0.90
   0  -3   3   -0.50    1.10
   0  -3   3    0.50    1.30
   1   3  -3   14.00    2.00
   1   3  -3   12.20    1.90
   1   3  -3   12.30    1.80
   1   3  -3   11.80    1.90
  -1  -3   3   10.10    1.70
  -1  -3   3   12.70    1.90
  -1  -3   3   12.50    2.00
   2   3  -3   53.09    3.50
   2   3  -3   58.79    3.60
   2   3  -3   58.79    4.50
  -2  -3   3   59.29    4.20
  -2  -3   3   48.90    3.70
  -2  -3   3   56.89    3.70
   3   3  -3  191.58    8.50
   3   3  -3  192.78    8.50
  -3  -3   3  197.58    8.60
  -3  -3   3  187.18    9.00
  -3  -3   3  198.18    9.60
  -3  -3   3  195.78    8.70
   4   3  -3   23.00    3.50
   4   3  -3   28.50    4.40
  -4  -3   3   29.10    4.10
  -4  -3   3   23.70    4.00
  -4  -3   3   25.40    3.70
  -4  -3   3   21.30    4.40
   5   3  -3    2.50    3.10
  -5  -3   3    9.10    4.30
  -5  -3   3    3.90    5.10
   6   3  -3   -8.30    4.10
  -6  -3   3  -13.20    7.20
  -6  -3   3   -2.40    5.30
   7   3  -3  -13.80    6.30
  -7  -3   3   14.90    7.10
  -7  -3   3    0.60    7.60
  -7   4  -3    9.60   10.10
  -6   4  -3   -5.00    8.40
   6  -4   3    1.70    6.50
   6  -4   3   -4.50    5.60
  -5   4  -3   -2.60    9.20
   5  -4   3    1.80    4.70
   5  -4   3   -1.40    4.00
  -4   4  -3   13.20    5.50
  -4   4  -3   10.70    4.10
  -4   4  -3    3.60    3.50
   4  -4   3   10.60    4.00
   4  -4   3    6.40    3.40
   4  -4   3    8.00    4.40
   4  -4   3   11.80    3.70
  -3   4  -3   60.69    6.20
  -3   4  -3   66.99    6.00
  -3   4  -3   72.99    6.50
   3  -4   3   59.99    5.10
   3  -4   3   60.49    5.70
   3  -4   3   62.29    5.60
   3  -4   3   52.49    5.10
  -2   4  -3   22.30    3.40
  -2   4  -3   20.40    3.60
  -2   4  -3   25.20    4.10
  -2   4  -3   20.20    3.50
  -2   4  -3   21.00    3.10
   2  -4   3   22.70    3.50
   2  -4   3   20.60    3.80
   2  -4   3   29.00    3.90
   2  -4   3   20.70    3.20
   2  -4   3   19.60    3.20
  -1   4  -3    1.40    1.40
  -1   4  -3    1.30    2.10
  -1   4  -3    0.30    2.00
  -1   4  -3    1.00    1.80
   1  -4   3   -1.60    1.80
   1  -4   3    2.60    1.90
   1  -4   3    2.10    2.30
   1  -4   3    2.10    1.70
   0   4  -3   -0.60    1.70
   0   4  -3    0.00    1.50
   0   4  -3    3.80    2.30
   0   4  -3   -1.60    1.80
   0   4  -3   -2.00    1.20
   0  -4   3    0.20    1.60
   0  -4   3    1.00    1.80
   0  -4   3    0.90    1.70
   1   4  -3    1.70    1.80
   1   4  -3   -1.10    1.70
   1   4  -3    0.60    1.60
   1   4  -3   -2.30    1.90
   1   4  -3   -0.30    1.90
  -1  -4   3    0.80    1.50
  -1  -4   3   -1.30    2.30
  -1  -4   3    0.70    2.20
  -1  -4   3   -1.70    1.50
  -1  -4   3   -2.30    1.90
   2   4  -3   21.80    3.00
   2   4  -3   20.60    2.80
  -2  -4   3   23.90    3.00
  -2  -4   3   20.80    3.10
  -2  -4   3   16.60    3.50
  -2  -4   3   21.70    3.00
   3   4  -3   61.99    4.80
   3   4  -3   63.49    4.50
  -3  -4   3   64.39    5.20
  -3  -4   3   58.19    4.80
  -3  -4   3   57.49    5.10
   4   4  -3   18.80    3.30
   4   4  -3   11.20    3.50
  -4  -4   3    7.80    3.20
  -4  -4   3   11.80    3.50
  -4  -4   3    8.10    3.80
  -5  -4   3   12.30    3.90
   6   4  -3    1.50    5.10
  -6  -4   3   -0.70    7.30
  -6  -4   3   -5.60    5.40
   7   4  -3   -1.40    7.00
  -7  -4   3  -12.50    8.10
  -7  -4   3   -3.50    6.70
  -6   5  -3   -1.40    9.50
   6  -5   3   -1.80    7.00
   6  -5   3   14.20    7.20
  -5   5  -3   24.10    6.90
   5  -5   3    5.90    4.50
   5  -5   3    6.00    5.40
  -4   5  -3   16.90    6.40
  -4   5  -3    7.80    5.20
  -4   5  -3    2.20    4.30
   4  -5   3    7.60    3.90
   4  -5   3    9.70    4.00
  -3   5  -3   -5.30    4.60
  -3   5  -3    2.00    3.90
  -3   5  -3   -4.60    3.00
   3  -5   3   -1.20    2.80
   3  -5   3   12.30    3.90
   3  -5   3    6.80    3.60
  -2   5  -3    2.60    2.30
  -2   5  -3   -3.80    3.40
  -2   5  -3   -1.90    3.10
   2  -5   3    0.80    3.50
   2  -5   3    2.00    3.20
   2  -5   3   -5.70    2.60
   2  -5   3   -0.10    2.40
  -1   5  -3  113.39    6.40
  -1   5  -3  112.89    7.00
  -1   5  -3  120.49    6.50
  -1   5  -3  111.09    7.10
   1  -5   3  107.89    8.30
   1  -5   3  105.09    6.30
   1  -5   3  110.19    6.40
   1  -5   3  116.59    7.10
   1  -5   3  107.49    7.40
   0   5  -3    4.10    3.20
   0   5  -3    1.10    1.80
   0   5  -3   -1.60    2.30
   0  -5   3   -0.50    1.80
   0  -5   3   -0.80    1.90
   0  -5   3    3.30    2.60
   0  -5   3   -0.90    1.40
   1   5  -3  116.29    6.90
   1   5  -3  113.29    6.30
   1   5  -3  117.49    6.50
  -1  -5   3  105.59    6.30
  -1  -5   3  106.89    7.10
  -1  -5   3  121.49    6.60
   2   5  -3    4.30    2.50
   2   5  -3    0.40    2.10
   2   5  -3    0.90    2.60
  -2  -5   3   -1.00    2.20
  -2  -5   3    0.20    2.40
  -2  -5   3    0.40    2.80
  -2  -5   3    1.80    3.70
   3   5  -3   -2.90    2.40
   3   5  -3    4.60    2.80
  -3  -5   3    5.90    3.60
  -3  -5   3   -1.30    2.80
  -3  -5   3   -4.20    2.80
   4   5  -3    6.30    3.40
  -4  -5   3   11.50    4.10
  -4  -5   3    5.80    3.20
   5   5  -3    5.70    4.30
  -5  -5   3    9.00    6.00
  -5  -5   3    2.80    4.40
   6   5  -3    4.70    5.80
  -6  -5   3    0.80    5.70
  -6  -5   3    3.50    7.90
  -6   6  -3   -8.00   11.40
   6  -6   3   15.10    8.00
  -5   6  -3    4.70    8.30
   5  -6   3   -1.70    5.70
  -4   6  -3    1.50    5.80
  -4   6  -3    2.00    5.10
   4  -6   3    1.30    4.30
   4  -6   3   -6.70    4.60
  -3   6  -3    1.80    3.70
  -3   6  -3    2.00    4.50
   3  -6   3    2.10    4.60
   3  -6   3    3.40    3.20
   3  -6   3    3.90    4.00
   3  -6   3    2.40    4.10
  -2   6  -3   35.40    5.50
   2  -6   3   32.00    5.10
   2  -6   3   32.60    4.30
   2  -6   3   30.40    5.10
   2  -6   3   36.70    5.50
  -1   6  -3    7.10    3.70
  -1   6  -3    3.00    3.20
  -1   6  -3    2.10    3.30
   1  -6   3    1.90    4.20
   1  -6   3    0.10    2.50
   1  -6   3   -1.10    2.80
   1  -6   3    0.80    3.50
   1  -6   3    1.20    2.50
   0   6  -3    1.60    2.40
   0   6  -3   -0.60    2.30
   0   6  -3   -4.10    3.00
   0  -6   3    3.80    3.00
   0  -6   3   -1.20    2.90
   0  -6   3    0.30    3.50
   0  -6   3   -3.10    2.00
   1   6  -3    2.70    3.80
   1   6  -3    3.40    2.90
   1   6  -3   -2.50    2.40
  -1  -6   3    3.10    3.20
  -1  -6   3   -0.10    3.90
  -1  -6   3    5.00    2.20
   2   6  -3   36.10    6.20
   2   6  -3   33.20    4.90
   2   6  -3   23.00    4.30
  -2  -6   3   25.70    4.20
  -2  -6   3   32.10    5.70
  -2  -6   3   34.80    4.90
  -2  -6   3   33.50    5.00
   3   6  -3   -4.30    2.90
   3   6  -3    2.30    3.50
  -3  -6   3    1.10    4.00
  -3  -6   3   -7.10    3.00
  -3  -6   3    4.40    5.50
   4   6  -3   -1.10    3.70
  -4  -6   3    1.10    5.40
  -4  -6   3    4.20    4.10
   5   6  -3   -7.10    4.60
  -5  -6   3   -2.50    6.70
  -5  -6   3   -5.50    4.70
   6   6  -3   -0.60    6.60
  -6  -6   3   -3.00    7.10
  -6  -6   3  -11.80    9.30
  -6   7  -3  -16.90   10.30
   6  -7   3   17.40    9.60
  -5   7  -3   -1.00    9.80
   5  -7   3   -6.60    7.00
   5  -7   3    3.90    7.50
  -4   7  -3   15.70    7.20
   4  -7   3    9.70    6.70
  -3   7  -3  131.69   15.50
   3  -7   3  185.28   12.00
   3  -7   3  203.28   13.30
   3  -7   3  171.38   11.20
  -2   7  -3  120.49    9.80
  -2   7  -3  127.09   10.10
   2  -7   3   93.89   11.50
   2  -7   3  121.59    9.00
   2  -7   3  127.79    9.20
  -1   7  -3    1.80    3.00
  -1   7  -3   -6.20    4.40
  -1   7  -3    8.00    7.50
   1  -7   3   -5.70    4.00
   1  -7   3    1.80    3.30
   1  -7   3    4.50    4.20
   0   7  -3    2.30    2.90
   0   7  -3    3.30    4.10
   0   7  -3    2.50    3.30
   0  -7   3   -1.70    2.30
   0  -7   3    3.00    3.50
   0  -7   3   -5.30    5.10
   0  -7   3   -2.40    3.50
   1   7  -3   -2.30    3.00
   1   7  -3   -2.40    4.00
   1   7  -3    7.20    3.30
  -1  -7   3    2.30    2.70
  -1  -7   3    2.10    4.20
  -1  -7   3    0.80    5.90
  -1  -7   3    5.00    3.70
   2   7  -3  105.69    8.10
   2   7  -3  124.59   10.10
   2   7  -3  126.09    9.20
  -2  -7   3  109.69   10.90
  -2  -7   3  121.89    8.60
  -2  -7   3  114.49    8.10
  -2  -7   3  106.89    8.10
   3   7  -3  172.88   10.60
  -3  -7   3  167.48   11.00
  -3  -7   3  201.68   12.10
   4   7  -3    6.20    4.80
  -4  -7   3    0.40    4.30
   5   7  -3   12.50    6.80
  -5  -7   3  -11.60    8.20
  -5  -7   3   -5.90    6.10
   6   7  -3    6.60    7.90
  -6  -7   3   -2.60    7.30
  -5   8  -3   19.90   11.90
   5  -8   3   15.90    9.30
   5  -8   3   23.70    9.40
   4  -8   3   10.60    8.00
   4  -8   3    6.10    6.60
  -3   8  -3   15.00    6.70
   3  -8   3   27.10    6.80
   3  -8   3   29.60    6.90
  -2   8  -3   67.99    8.90
  -2   8  -3   65.49    9.00
   2  -8   3   78.19    8.10
   2  -8   3   64.99    8.30
  -1   8  -3    3.70    5.50
  -1   8  -3    1.80    4.30
   1  -8   3   -2.60    4.40
   1  -8   3   -4.00    4.40
   1  -8   3    1.00    4.10
   0   8  -3   -4.00    5.50
   0   8  -3   -0.70    3.50
   0  -8   3    3.50    3.80
   0  -8   3   -2.20    7.60
   0  -8   3   -6.10    4.10
   1   8  -3   -2.00    3.80
   1   8  -3    1.30    5.60
  -1  -8   3   -3.20    4.90
  -1  -8   3    2.00    4.10
  -1  -8   3   11.70    8.10
   2   8  -3   60.59    7.90
  -2  -8   3   77.49   12.60
   3   8  -3   24.60    6.10
  -3  -8   3   38.40    6.20
  -3  -8   3   46.10    7.40
   4   8  -3    4.10    5.80
  -4  -8   3    9.10    5.10
   5   8  -3   17.90    7.60
  -5  -8   3   14.70    7.80
  -5  -8   3  -13.00   10.40
   4  -9   3   -7.40    9.80
   4  -9   3   14.80    9.00
  -3   9  -3   12.60    8.10
   3  -9   3    1.60    8.20
   3  -9   3    4.90    6.80
  -2   9  -3   -8.40    7.00
  -2   9  -3   -1.40    6.20
   2  -9   3    4.80    7.00
   2  -9   3   -9.60    4.90
  -1   9  -3   27.70    8.30
  -1   9  -3   18.20    6.60
   1  -9   3   14.30    4.70
   1  -9   3   10.70    6.80
   1  -9   3   24.00    5.80
   0   9  -3    4.50    4.60
   0  -9   3   -5.70    5.80
   0  -9   3    4.60    4.10
   0  -9   3    0.20    5.50
   1   9  -3    3.70    5.00
  -1  -9   3   14.10    4.70
   2   9  -3    5.40    5.90
  -2  -9   3   -1.30    6.60
  -2  -9   3    0.80    4.60
   3   9  -3    5.90    6.50
  -3  -9   3    0.20    4.80
  -3  -9   3   -9.10    7.70
   4   9  -3   10.40    7.60
  -4  -9   3   -1.70    7.30
  -4  -9   3    4.10   12.30
   3 -10   3   27.10    9.30
   3 -10   3  -10.30   10.00
   2 -10   3   11.30    9.70
   2 -10   3   14.30    7.60
  -1  10  -3    7.60    8.70
   1 -10   3    0.00    6.50
   0  10  -3   10.30    7.30
   0 -10   3    1.40   10.80
   0 -10   3   -0.80    5.10
   1  10  -3   -8.70    7.30
  -1 -10   3    4.80    5.70
  -1 -10   3   16.10    7.00
   2  10  -3   -7.40    6.10
  -2 -10   3  -10.60   10.70
  -2 -10   3   -1.30    5.40
   3  10  -3   -8.70   10.00
  -3 -10   3    1.90    7.30
  -3 -10   3   17.50   10.80
   2 -11   3   11.90    9.40
   1 -11   3    5.80    7.20
   0 -11   3    9.10    7.50
   1  11  -3   14.20    9.70
  -1 -11   3    3.00    7.00
   2  11  -3   -1.00   10.00
  -2 -11   3   -6.60    8.10
  -1 -11  -4   12.50    7.50
   0 -11  -4    1.70    8.40
   0 -11  -4  -12.00    8.20
   1 -11  -4    9.70    9.40
   1 -11  -4   14.20   10.70
  -3 -10  -4   -9.20    7.80
  -2 -10  -4    9.10    7.00
  -1 -10  -4   -6.50    6.50
  -1 -10  -4   11.00   11.10
   0 -10  -4    4.50    5.20
   0 -10  -4    3.30    7.20
   1 -10  -4   -8.30    7.10
   1 -10  -4    0.10    6.40
  -1  10   4    1.50    9.90
   2 -10  -4    3.10    7.10
   2 -10  -4   11.00    7.20
  -2  10   4    5.20    9.10
   3 -10  -4   -8.50    7.60
   3 -10  -4   -4.90    6.50
  -3  10   4   10.30   10.10
  -4  -9  -4   -4.30    6.20
  -3  -9  -4    1.20    5.40
  -2  -9  -4   -2.00    5.00
  -2  -9  -4    3.20    7.00
  -1  -9  -4    8.60    6.30
  -1  -9  -4   -2.80    5.10
   1   9   4   11.60    7.10
   0  -9  -4    0.50    4.20
   0  -9  -4    5.20    6.00
   0   9   4   -0.10    6.40
   1  -9  -4    3.80    4.80
  -1   9   4    0.00    6.60
   2  -9  -4   -2.90    6.40
   2  -9  -4  -10.90    5.60
  -2   9   4    8.60    6.90
   3  -9  -4    1.20    7.40
   3  -9  -4   -6.50    6.30
  -3   9   4   -6.20    7.70
   4  -9  -4    5.60    7.30
   4  -9  -4    5.90    8.70
  -4   9   4   -4.10    8.80
  -5  -8  -4    2.90    6.40
  -4  -8  -4    4.90    5.00
   4   8   4    2.10   10.50
  -3  -8  -4    5.40    6.40
  -3  -8  -4    5.80    5.00
   3   8   4    0.50    7.60
  -2  -8  -4   -0.40    5.80
  -2  -8  -4    0.80    3.50
   2   8   4   -2.70    5.80
   2   8   4    0.70    6.40
  -1  -8  -4    5.60    3.80
  -1  -8  -4    5.80    4.50
   1   8   4    7.30    5.70
   0  -8  -4    3.40    3.70
   0  -8  -4   -1.00    4.50
   0   8   4    6.60    4.80
   0   8   4    8.50    5.20
   1  -8  -4    5.70    4.20
  -1   8   4    7.60    5.30
   2  -8  -4   13.50    4.90
   2  -8  -4   -4.40    4.20
  -2   8   4   -9.20    6.70
   3  -8  -4    1.40    5.10
   3  -8  -4   -2.00    5.90
  -3   8   4    2.00    6.20
   4  -8  -4    4.90    6.20
   4  -8  -4   23.20    6.70
  -4   8   4   18.70    7.10
   5  -8  -4   -1.50    6.80
   5  -8  -4   -9.60    9.20
  -5   8   4   -4.30    8.50
  -5  -7  -4   -1.70    5.40
   5   7   4   -6.80    9.00
  -4  -7  -4    2.70    4.10
  -4  -7  -4    3.20    7.80
   4   7   4   -0.80    8.00
  -3  -7  -4    6.80    3.60
  -3  -7  -4    5.80    5.00
  -3  -7  -4    4.10    5.80
   3   7   4    0.30    6.10
   3   7   4    6.80    5.60
  -2  -7  -4   12.30    4.00
  -2  -7  -4   16.30    4.70
  -2  -7  -4    1.00    6.50
   2   7   4   10.50    4.80
   2   7   4    4.20    5.20
  -1  -7  -4   41.40    5.70
  -1  -7  -4   45.90    6.00
  -1  -7  -4   40.80    5.00
  -1  -7  -4   53.79    6.00
   1   7   4   62.59    8.40
   1   7   4   47.20    6.70
   0  -7  -4   45.50    7.70
   0  -7  -4   58.99    6.30
   0  -7  -4   64.09    6.00
   0  -7  -4   58.89    6.70
   0   7   4   51.39    7.20
   0   7   4   67.29    7.80
   0   7   4   58.39    6.80
   1  -7  -4   40.10    6.20
   1  -7  -4   45.10    7.30
   1  -7  -4   38.20    5.70
  -1   7   4   51.19    6.10
  -1   7   4   42.50    6.60
  -1   7   4   39.20    6.40
   2  -7  -4    9.70    3.70
   2  -7  -4    6.00    3.90
   3  -7  -4   10.00    4.80
  -3   7   4    3.30    5.30
   4  -7  -4    2.20    4.70
   4  -7  -4   -4.90    5.00
   5  -7  -4    6.90    5.40
   5  -7  -4   -9.60    7.70
  -6  -6  -4    0.80    7.40
   6   6   4   10.20   11.30
  -5  -6  -4  -10.40    7.90
  -5  -6  -4   -7.80    4.90
   5   6   4    9.60    7.50
  -4  -6  -4    0.60    3.40
  -4  -6  -4   -2.00    6.40
  -4  -6  -4    2.90    6.20
   4   6   4    5.50    5.80
  -3  -6  -4   -5.20    3.20
  -3  -6  -4   -6.40    4.10
   3   6   4   -5.10    5.00
   3   6   4   -0.90    5.00
  -2  -6  -4   68.59    6.60
  -2  -6  -4   62.19    8.40
  -2  -6  -4   60.89    5.50
  -2  -6  -4   52.49    6.80
   2   6   4   56.29    7.40
  -1  -6  -4   88.69    6.80
  -1  -6  -4   80.79    6.10
  -1  -6  -4   89.49    7.10
  -1  -6  -4  105.59    7.80
   1   6   4   95.49    7.60
   1   6   4   86.79    7.70
   1   6   4   95.59    8.70
   0  -6  -4   22.70    3.70
   0  -6  -4   10.60    3.40
   0  -6  -4   15.20    3.50
   0  -6  -4   17.50    4.30
   0   6   4   12.40    3.50
   0   6   4   14.80    4.30
   0   6   4   10.90    3.40
   1  -6  -4   88.89    6.90
   1  -6  -4  102.29    6.90
   1  -6  -4  103.79    6.70
  -1   6   4   93.09    7.10
  -1   6   4   93.39    6.70
  -1   6   4   92.89    7.80
   2  -6  -4   56.59    5.50
   2  -6  -4   62.59    5.80
   2  -6  -4   59.99    5.60
  -2   6   4   52.99    6.20
  -2   6   4   58.49    6.80
  -2   6   4   56.69    7.70
   3  -6  -4   -5.60    3.90
   3  -6  -4   -1.10    2.90
  -3   6   4    0.10    4.10
   4  -6  -4   -2.00    3.50
   4  -6  -4   -4.10    4.00
  -4   6   4    0.60    5.50
   5  -6  -4    2.20    4.90
   5  -6  -4   -1.10    5.10
  -5   6   4   13.20    7.60
   6  -6  -4   10.50    7.50
   6  -6  -4    2.40    6.20
  -6   6   4   -6.30    8.50
  -6  -5  -4  -16.50    9.70
  -6  -5  -4   -6.20    5.20
   6   5   4   -1.40    9.40
  -5  -5  -4   -2.50    7.10
   5   5   4    7.90    6.90
  -4  -5  -4   67.29    6.60
  -4  -5  -4  106.59   14.40
   4   5   4   94.89    9.90
  -3  -5  -4   96.09    8.90
  -3  -5  -4   86.09    6.50
   3   5   4  108.09    8.40
   3   5   4  108.49   12.20
  -2  -5  -4  114.09    7.40
  -2  -5  -4  120.09    6.90
  -2  -5  -4  124.09    7.40
  -2  -5  -4  123.29    8.30
   2   5   4  122.79    7.70
   2   5   4  121.69    8.70
   2   5   4  113.39    8.80
  -1  -5  -4    8.00    3.10
  -1  -5  -4    8.50    2.40
  -1  -5  -4    8.80    3.00
  -1  -5  -4    9.00    3.00
   1   5   4    8.20    3.30
   1   5   4    1.40    3.20
   1   5   4   11.70    3.10
   0  -5  -4   27.60    3.70
   0  -5  -4   29.50    3.70
   0  -5  -4   31.40    3.50
   0  -5  -4   23.70    3.50
   0   5   4   29.10    3.90
   0   5   4   34.00    4.40
   0   5   4   28.10    4.50
   1  -5  -4    9.30    2.60
   1  -5  -4    6.90    2.40
   1  -5  -4    3.60    2.50
  -1   5   4    4.70    2.60
   2  -5  -4  118.29    6.60
   2  -5  -4  118.49    6.50
   2  -5  -4  115.99    7.60
  -2   5   4  127.99    7.50
  -2   5   4  118.29    7.80
  -2   5   4  122.19    7.10
   3  -5  -4   95.09    6.40
   3  -5  -4   93.19    6.40
   3  -5  -4  100.19    7.30
  -3   5   4  102.99    7.20
  -3   5   4   97.39    7.10
   4  -5  -4   74.99    7.90
   4  -5  -4   85.39    6.80
  -4   5   4   85.19    8.70
   5  -5  -4    3.30    4.20
   5  -5  -4   -2.70    6.50
  -5   5   4    4.70   10.50
   6  -5  -4    9.80    5.40
   6  -5  -4  -15.80    7.10
  -6   5   4    3.10    7.30
  -6  -4  -4   -6.30    4.50
   6   4   4    4.40    7.10
  -5  -4  -4   -1.90    7.10
  -5  -4  -4   -4.00    3.60
   5   4   4   -3.40    5.60
  -4  -4  -4   17.30    4.70
  -4  -4  -4    9.90    3.40
  -4  -4  -4    8.80    4.80
   4   4   4    7.20    4.50
   4   4   4   11.70    5.00
   4   4   4    7.00    5.20
  -3  -4  -4   67.39    7.40
  -3  -4  -4   54.39    4.80
  -3  -4  -4   68.29    7.50
   3   4   4   61.79    6.80
   3   4   4   70.09    6.50
   3   4   4   61.79    6.70
  -2  -4  -4   -1.80    2.40
  -2  -4  -4   -1.90    1.50
  -2  -4  -4   -0.20    2.70
   2   4   4    0.10    3.10
   2   4   4    0.30    2.90
   2   4   4   -2.00    2.60
  -1  -4  -4   72.29    5.20
  -1  -4  -4   68.69    4.60
  -1  -4  -4   69.09    4.70
  -1  -4  -4   71.59    5.00
   1   4   4   67.39    5.20
   1   4   4   52.39    4.30
   1   4   4   55.69    4.60
   1   4   4   60.79    5.30
   1   4   4   69.09    5.60
   0  -4  -4   -0.10    1.60
   0  -4  -4    3.00    1.90
   0  -4  -4    3.50    2.00
   0  -4  -4    1.50    1.60
   0   4   4    0.40    1.60
   0   4   4   -0.60    2.40
   0   4   4    3.30    2.50
   0   4   4    1.10    2.20
   0   4   4    2.60    2.30
   1  -4  -4   67.39    4.30
   1  -4  -4   51.59    5.90
   1  -4  -4   57.59    4.60
  -1   4   4   60.99    4.40
  -1   4   4   71.69    4.70
   2  -4  -4   -0.60    2.20
   2  -4  -4    2.70    1.80
   2  -4  -4   -2.80    1.50
  -2   4   4   -0.90    2.00
  -2   4   4   -0.80    2.30
   3  -4  -4   72.09    4.80
   3  -4  -4   64.39    6.10
   3  -4  -4   55.59    4.50
  -3   4   4   70.99    5.10
  -3   4   4   47.10    6.80
  -3   4   4   59.99    6.00
   4  -4  -4    8.80    3.90
   4  -4  -4   11.40    3.10
   4  -4  -4   12.30    3.40
  -4   4   4   14.60    4.60
  -4   4   4    6.30    3.50
   5  -4  -4   -5.60    3.60
   5  -4  -4   -2.70    4.30
  -5   4   4    4.70    4.60
   6  -4  -4    2.40    6.40
   6  -4  -4   -7.50    4.60
  -6   4   4    1.40    6.30
  -7  -3  -4    4.10    6.00
  -7  -3  -4   17.10   12.70
   7   3   4   14.60    9.90
  -6  -3  -4    4.60    4.80
  -6  -3  -4    4.50   10.20
  -5  -3  -4    1.50    3.20
  -5  -3  -4   11.10    5.50
  -5  -3  -4    4.20    5.50
   5   3   4    9.00    5.20
  -4  -3  -4    4.40    2.60
  -4  -3  -4    9.00    3.60
  -4  -3  -4    0.50    3.70
   4   3   4   -0.10    3.20
   4   3   4    3.50    3.90
   4   3   4    6.40    3.60
  -3  -3  -4    0.70    4.00
  -3  -3  -4    3.60    2.60
  -3  -3  -4    1.10    1.80
  -3  -3  -4    4.30    3.10
   3   3   4   -0.10    2.50
   3   3   4    3.20    3.00
   3   3   4    4.30    3.50
  -2  -3  -4    1.50    2.10
  -2  -3  -4    2.60    1.80
  -2  -3  -4   -2.70    2.30
  -2  -3  -4   -0.20    2.20
  -2  -3  -4    1.90    3.00
   2   3   4    0.60    2.00
   2   3   4    1.80    2.00
   2   3   4    0.60    2.20
   2   3   4   -1.20    2.00
   2   3   4    1.90    2.60
  -1  -3  -4  224.88    9.40
  -1  -3  -4  227.88    9.30
  -1  -3  -4  219.18    9.50
  -1  -3  -4  218.28    9.10
  -1  -3  -4  224.78    9.30
   1   3   4  236.38    9.70
   1   3   4  195.48    9.00
   1   3   4  219.88    9.50
   1   3   4  216.58    9.10
   1   3   4  208.08    9.30
   0  -3  -4  739.13   25.20
   0  -3  -4  723.13   25.10
   0  -3  -4  737.13   25.60
   0  -3  -4  712.33   25.20
   0   3   4  706.03   25.20
   0   3   4  757.32   25.50
   0   3   4  683.43   25.00
   1  -3  -4  243.08    9.90
   1  -3  -4  216.98    8.80
   1  -3  -4  218.58    9.00
  -1   3   4  219.38    9.10
  -1   3   4  232.58    9.10
  -1   3   4  223.68    9.80
  -1   3   4  223.98    9.20
   2  -3  -4    0.00    1.30
   2  -3  -4    1.20    1.70
   2  -3  -4   -0.30    1.30
  -2   3   4   -0.60    1.50
   3  -3  -4    3.80    2.40
   3  -3  -4    1.50    1.60
   3  -3  -4   -0.80    1.60
  -3   3   4   -1.60    1.70
   4  -3  -4   11.90    3.90
   4  -3  -4    3.30    2.20
  -4   3   4    4.30    2.60
   5  -3  -4    9.50    8.20
   6  -3  -4   15.30    4.80
   6  -3  -4    5.70    5.30
   7  -3  -4    0.10    5.80
   7  -3  -4    6.80    9.30
  -7   3   4    6.80    7.80
  -7  -2  -4   13.90    6.50
  -7  -2  -4   -7.30   10.70
   7   2   4   -4.30    8.30
   7   2   4   10.80    9.70
  -6  -2  -4   12.60    5.00
  -6  -2  -4   -2.20    7.90
   6   2   4    1.30    6.00
  -5  -2  -4   -1.30    4.80
  -5  -2  -4    4.90    3.20
  -5  -2  -4   10.60    5.80
   5   2   4   10.30    4.70
   5   2   4   17.90    8.80
  -4  -2  -4    4.00    3.30
  -4  -2  -4    2.80    2.10
  -4  -2  -4    2.80    5.70
  -4  -2  -4    5.10    4.90
   4   2   4    0.90    3.00
   4   2   4    4.10    3.00
   4   2   4   11.40    3.80
  -3  -2  -4    0.30    3.30
  -3  -2  -4    4.60    2.50
  -3  -2  -4    0.70    2.70
  -3  -2  -4    0.60    1.90
  -3  -2  -4    7.10    2.80
   3   2   4    2.60    2.50
   3   2   4    5.30    3.50
   3   2   4   -1.70    2.00
   3   2   4    1.40    2.50
   3   2   4   -0.50    2.20
  -2  -2  -4   33.10    3.30
  -2  -2  -4   31.30    4.20
  -2  -2  -4   30.00    3.70
  -2  -2  -4   32.10    3.10
  -2  -2  -4   28.00    2.60
   2   2   4   28.70    3.00
   2   2   4   30.20    2.80
   2   2   4   30.80    3.40
   2   2   4   34.00    3.10
   2   2   4   24.20    3.80
  -1  -2  -4  106.59    5.40
  -1  -2  -4  102.99    5.40
  -1  -2  -4  101.59    5.30
  -1  -2  -4  112.19    5.10
  -1  -2  -4  105.09    4.80
   1   2   4  103.99    5.50
   1   2   4  107.69    5.40
   1   2   4  108.69    5.20
   1   2   4  104.29    4.90
   1   2   4  106.09    5.20
   0  -2  -4   43.40    2.70
   0  -2  -4   42.70    2.70
   0  -2  -4   43.00    2.60
   0   2   4   39.10    2.90
   0   2   4   43.50    2.70
   0   2   4   40.90    2.80
   0   2   4   45.20    2.80
   1  -2  -4  102.09    5.30
   1  -2  -4  105.69    4.60
   1  -2  -4  108.09    4.50
  -1   2   4  110.69    5.60
  -1   2   4  110.39    4.60
   2  -2  -4   27.90    2.10
   2  -2  -4   31.30    3.40
   2  -2  -4   20.50    3.10
   2  -2  -4   31.60    2.40
  -2   2   4   27.90    3.60
  -2   2   4   29.10    2.30
  -2   2   4   31.70    2.50
   3  -2  -4    0.10    1.40
   3  -2  -4   -1.60    2.10
   3  -2  -4    1.30    1.30
  -3   2   4    2.10    1.40
   4  -2  -4    3.60    2.10
   4  -2  -4    4.10    2.10
   4  -2  -4   -2.90    3.00
  -4   2   4    3.50    2.20
   5  -2  -4    9.30    3.00
   5  -2  -4    6.90    3.20
   5  -2  -4    3.70    3.90
   6  -2  -4    4.90    3.90
   6  -2  -4   12.80    5.60
  -6   2   4    3.20    5.40
   7  -2  -4    3.40    7.70
   7  -2  -4    7.90    5.80
  -7   2   4   -2.80    7.50
  -7  -1  -4    2.60   11.20
  -7  -1  -4    0.50    5.80
   7   1   4    4.30    7.40
   7   1   4   11.70    9.30
  -6  -1  -4   -9.20    6.60
  -6  -1  -4    2.20    4.00
   6   1   4   -1.20    4.90
   6   1   4   10.70    6.50
  -5  -1  -4   -3.10    5.10
  -5  -1  -4    1.60    2.90
  -5  -1  -4    8.30   10.60
  -5  -1  -4    1.60    4.90
   5   1   4    5.80    6.40
   5   1   4   -3.20    4.10
  -4  -1  -4    4.60    2.00
  -4  -1  -4    0.90    4.50
  -4  -1  -4    0.90    3.40
  -4  -1  -4    1.60    2.90
   4   1   4   -3.20    3.40
   4   1   4    1.50    2.90
   4   1   4    3.60    3.00
  -3  -1  -4    3.40    3.10
  -3  -1  -4   -3.50    2.40
  -3  -1  -4   -0.30    1.40
  -3  -1  -4    1.20    2.10
  -3  -1  -4   -4.40    2.20
   3   1   4    3.30    3.00
   3   1   4    1.30    1.80
   3   1   4    1.40    2.40
   3   1   4   -1.30    2.20
   3   1   4    2.30    2.60
  -2  -1  -4  326.07   13.00
  -2  -1  -4  343.17   13.00
  -2  -1  -4  347.17   13.20
  -2  -1  -4  337.47   12.90
  -2  -1  -4  324.97   12.20
   2   1   4  339.87   13.20
   2   1   4  327.37   13.00
   2   1   4  338.67   12.30
   2   1   4  319.37   12.90
   2   1   4  346.47   13.10
  -1  -1  -4   70.89    3.20
  -1  -1  -4   70.59    3.90
  -1  -1  -4   72.89    5.20
  -1  -1  -4   77.89    3.90
  -1  -1  -4   71.59    3.90
   1   1   4   73.89    3.90
   1   1   4   75.79    4.90
   1   1   4   78.09    4.30
   1   1   4   68.19    3.80
   1   1   4   72.99    3.30
   0  -1  -4    7.30    1.10
   0  -1  -4    7.70    1.10
   0  -1  -4    7.80    1.20
   0   1   4    8.10    1.20
   0   1   4    7.70    1.10
   0   1   4    7.70    1.30
   1  -1  -4   68.59    3.80
   1  -1  -4   70.69    3.80
   1  -1  -4   76.59    3.00
   1  -1  -4   73.79    2.90
  -1   1   4   73.29    3.80
  -1   1   4   74.59    2.80
   2  -1  -4  333.97   11.60
   2  -1  -4  345.57   13.30
   2  -1  -4  350.16   11.70
  -2   1   4  333.37   11.40
  -2   1   4  318.67   13.40
  -2   1   4  334.67   11.40
   3  -1  -4    4.90    2.10
   3  -1  -4    1.60    1.20
   3  -1  -4    2.30    1.20
  -3   1   4   -0.80    1.20
  -3   1   4    1.00    1.60
   4  -1  -4    3.70    1.70
   4  -1  -4   -5.50    2.60
   4  -1  -4    1.00    1.80
  -4   1   4    3.50    2.00
  -4   1   4   -0.30    2.40
   5  -1  -4   -1.50    3.60
   5  -1  -4   -0.80    2.50
   5  -1  -4    1.20    2.90
  -5   1   4    4.10    3.00
  -5   1   4    0.80    3.40
   6  -1  -4   -7.70    3.50
   6  -1  -4    1.20    6.00
  -6   1   4   -4.10    4.40
   7  -1  -4   -7.60    6.90
   7  -1  -4   -3.90    5.10
  -7   1   4   13.00    7.20
  -7   0  -4   -8.60   12.70
  -7   0  -4    6.30    6.10
   7   0   4    7.00    8.10
   7   0   4    4.40    7.90
  -6   0  -4    4.90    7.40
  -6   0  -4   -0.40    3.70
   6   0   4   -1.00    5.80
   6   0   4   -3.90    5.20
  -5   0  -4   74.09    9.90
  -5   0  -4   70.69    7.20
  -5   0  -4   74.99    7.90
   5   0   4   60.59    8.90
   5   0   4   85.89    7.30
  -4   0  -4  184.28    8.70
  -4   0  -4  190.08    9.60
  -4   0  -4  178.78   11.20
  -4   0  -4  183.18    9.90
   4   0   4  165.08    9.20
   4   0   4  191.18    9.50
   4   0   4  189.58    9.70
  -3   0  -4  148.09    7.80
  -3   0  -4  153.88    8.20
  -3   0  -4  158.18    7.80
  -3   0  -4  155.38    8.10
  -3   0  -4  152.78    7.00
   3   0   4  156.08    8.30
   3   0   4  147.89    7.80
   3   0   4  150.18    7.60
   3   0   4  172.58    8.00
   3   0   4  155.68    7.30
  -2   0  -4   13.70    2.30
  -2   0  -4    9.60    1.30
  -2   0  -4   12.60    2.50
  -2   0  -4   11.90    1.90
  -2   0  -4   10.50    2.00
   2   0   4   11.20    2.00
   2   0   4    9.30    2.00
   2   0   4   11.30    1.70
   2   0   4    8.60    2.20
   2   0   4    7.30    1.80
  -1   0  -4  238.68    8.90
  -1   0  -4  228.78    8.90
  -1   0  -4  229.88    8.90
  -1   0  -4  223.48    7.80
  -1   0  -4  229.68    9.00
   1   0   4  233.28    9.00
   1   0   4  238.28    8.90
   1   0   4  227.78    9.00
   1   0   4  243.48    7.90
   1   0   4  231.18    9.10
   0   0  -4   70.49    2.70
   0   0  -4   64.59    2.90
   0   0  -4   65.29    2.70
   0   0  -4   68.09    2.90
   0   0   4   65.69    3.20
   0   0   4   64.39    2.90
   1   0  -4  232.38    8.70
   1   0  -4  227.98    8.80
  -1   0   4  227.38    8.80
   2   0  -4    7.20    1.80
   2   0  -4   11.60    1.10
   2   0  -4   12.20    1.20
   2   0  -4   13.20    2.10
  -2   0   4   12.20    2.10
   3   0  -4  159.68    6.50
   3   0  -4  167.88    6.70
  -3   0   4  160.68    8.20
  -3   0   4  161.98    6.30
   4   0  -4  191.18    8.20
   4   0  -4  179.08    8.00
  -4   0   4  190.48    9.80
  -4   0   4  189.78    8.00
   5   0  -4   73.99    5.40
   5   0  -4   62.09    5.50
   5   0  -4   67.99    6.90
  -5   0   4   57.89    5.90
  -5   0   4   68.69    6.60
   6   0  -4   -1.10    4.90
   6   0  -4   -5.90    3.50
  -6   0   4    1.20    4.10
   7   0  -4    7.50    5.30
   7   0  -4   -3.90    7.70
  -7   0   4   11.00    6.80
  -7   0   4   12.30    6.00
  -7   1  -4    7.10   18.00
   7  -1   4   -8.60    7.50
   7  -1   4   -4.40    9.10
  -6   1  -4   12.00    7.70
   6  -1   4   15.00    6.10
   6  -1   4    3.60    5.70
  -5   1  -4   10.70    6.50
  -5   1  -4   -0.90    3.00
  -5   1  -4   -3.60    4.30
   5  -1   4    0.80    4.50
   5  -1   4    1.80    3.80
   5  -1   4    4.10    3.90
  -4   1  -4    3.90    4.40
  -4   1  -4    4.80    2.30
  -4   1  -4    5.00    3.20
  -4   1  -4    3.00    3.40
   4  -1   4    2.00    2.80
   4  -1   4    9.80    3.30
   4  -1   4   -1.90    2.70
   4  -1   4   -3.80    3.10
  -3   1  -4   -0.30    1.30
  -3   1  -4    6.60    2.60
  -3   1  -4   -4.70    2.30
  -3   1  -4    1.10    1.90
  -3   1  -4    2.30    2.90
   3  -1   4    2.70    2.20
   3  -1   4   -0.70    2.10
   3  -1   4    2.10    1.90
   3  -1   4   -0.90    2.50
   3  -1   4    0.50    1.70
   3  -1   4    7.10    3.20
  -2   1  -4    0.00    1.60
  -2   1  -4   -0.10    1.40
  -2   1  -4   -1.20    1.90
   2  -1   4   -0.30    1.90
   2  -1   4    0.10    1.30
   2  -1   4   -1.00    1.30
   2  -1   4    1.10    1.00
   2  -1   4    1.20    1.00
   2  -1   4    1.90    1.70
  -1   1  -4  826.32   28.10
  -1   1  -4  805.22   28.00
  -1   1  -4  809.72   28.10
  -1   1  -4  863.01   28.10
   1  -1   4  803.42   27.00
   1  -1   4  800.92   28.50
   1  -1   4  842.02   28.00
   1  -1   4  805.02   27.00
   1  -1   4  847.92   28.20
   1  -1   4  803.42   28.10
   0   1  -4 9362.26  315.37
   0   1  -4 9503.75  314.17
   0  -1   4 9999.00  314.97
   0  -1   4 9879.71  314.97
   0  -1   4 9427.76  314.67
   1   1  -4  767.52   26.20
   1   1  -4  789.12   27.10
   1   1  -4  780.12   26.20
  -1  -1   4  818.82   26.10
  -1  -1   4  796.12   26.00
  -1  -1   4  808.52   27.20
   2   1  -4    1.30    0.70
   2   1  -4    1.40    1.40
  -2  -1   4    0.10    0.70
  -2  -1   4    0.30    1.90
  -2  -1   4    1.30    0.70
   3   1  -4    3.70    1.30
   3   1  -4    2.90    1.20
  -3  -1   4    1.30    1.70
  -3  -1   4    3.80    1.50
   4   1  -4    7.50    2.00
   4   1  -4    2.30    2.00
  -4  -1   4    2.90    2.50
  -4  -1   4    1.00    2.20
   5   1  -4    1.50    2.50
   5   1  -4    2.30    2.80
  -5  -1   4   11.20    3.60
  -5  -1   4   -1.20    4.00
   6   1  -4    8.00    5.10
   6   1  -4   -0.40    6.20
  -6  -1   4    7.30    4.00
   7   1  -4    0.10    6.40
   7   1  -4   11.00    5.30
  -7  -1   4   15.70    7.30
  -7  -1   4   15.10    7.10
  -7   2  -4   33.70   20.40
   7  -2   4   11.20    8.50
  -6   2  -4    6.40    7.80
   6  -2   4    5.30    5.50
   6  -2   4    0.40    5.40
  -5   2  -4   49.99    7.60
  -5   2  -4   45.40    6.60
   5  -2   4   50.89    7.50
  -4   2  -4    0.10    4.60
  -4   2  -4    6.80    3.70
  -4   2  -4    3.40    3.20
   4  -2   4    1.10    3.20
   4  -2   4    3.80    3.10
   4  -2   4    2.80    3.00
   4  -2   4    0.50    2.50
  -3   2  -4   21.90    4.10
  -3   2  -4   30.70    3.80
  -3   2  -4   24.50    3.50
  -3   2  -4   19.80    3.60
   3  -2   4   16.10    4.10
   3  -2   4   23.00    3.20
   3  -2   4   19.20    3.00
   3  -2   4   23.50    3.20
   3  -2   4   20.60    3.70
  -2   2  -4  426.26   16.30
  -2   2  -4  446.46   16.40
  -2   2  -4  424.26   16.10
  -2   2  -4  412.86   16.40
   2  -2   4  444.76   16.40
   2  -2   4  432.06   15.50
   2  -2   4  438.76   15.50
   2  -2   4  415.66   16.10
   2  -2   4  430.26   16.20
   2  -2   4  430.56   16.50
  -1   2  -4    6.60    1.50
  -1   2  -4    6.70    1.10
  -1   2  -4   10.70    1.90
  -1   2  -4    5.70    1.60
   1  -2   4    5.10    1.40
   1  -2   4    6.80    1.60
   1  -2   4    7.50    2.00
   1  -2   4    7.20    1.20
   1  -2   4    7.00    1.70
   0   2  -4   71.29    3.40
   0   2  -4   67.99    3.40
   0   2  -4   73.89    3.50
   0  -2   4   69.99    3.60
   0  -2   4   75.69    3.90
   0  -2   4   66.99    3.40
   0  -2   4   69.09    3.30
   1   2  -4    5.90    1.10
   1   2  -4    6.20    1.50
   1   2  -4    6.30    1.20
  -1  -2   4    6.30    1.30
  -1  -2   4    5.70    1.00
  -1  -2   4    7.10    1.30
   2   2  -4  403.86   14.80
   2   2  -4  426.16   14.80
   2   2  -4  411.76   16.00
  -2  -2   4  423.76   14.70
  -2  -2   4  424.46   14.60
  -2  -2   4  426.86   16.10
   3   2  -4   21.00    2.60
   3   2  -4   24.70    2.60
  -3  -2   4   17.90    2.50
  -3  -2   4   20.60    3.10
   4   2  -4    3.90    2.00
   4   2  -4    5.10    2.20
  -4  -2   4    3.90    2.50
  -4  -2   4   -0.90    2.60
   5   2  -4   60.59    5.40
   5   2  -4   60.79    5.60
  -5  -2   4   43.60    6.10
   6   2  -4   10.10    4.30
  -6  -2   4    7.10    5.60
  -6  -2   4    2.40    4.80
   7   2  -4    1.80    5.60
   7   2  -4   14.70    7.30
  -7  -2   4    1.60    7.90
  -7  -2   4    4.60    7.90
  -7   3  -4   -3.90   11.90
   7  -3   4    6.60    9.30
   7  -3   4    2.20    9.20
  -6   3  -4   -8.80    8.60
   6  -3   4   -1.40    6.00
  -5   3  -4    3.50    5.00
  -5   3  -4    9.10    4.90
   5  -3   4    0.00    4.10
   5  -3   4    4.70    4.40
  -4   3  -4    7.10    3.20
  -4   3  -4    1.70    5.30
  -4   3  -4    7.40    3.70
   4  -3   4   10.90    3.50
   4  -3   4    5.40    3.90
   4  -3   4    5.50    2.70
   4  -3   4    3.30    6.20
  -3   3  -4   29.10    4.60
  -3   3  -4   23.80    3.70
  -3   3  -4   22.10    4.10
  -3   3  -4   33.20    5.20
   3  -3   4   21.90    3.50
   3  -3   4   28.30    4.30
   3  -3   4   26.30    4.00
   3  -3   4   29.60    4.40
   3  -3   4   32.60    4.40
  -2   3  -4   74.19    5.30
  -2   3  -4   75.29    5.40
  -2   3  -4   76.99    4.60
  -2   3  -4   82.59    4.80
  -2   3  -4   83.99    5.20
   2  -3   4   74.79    5.10
   2  -3   4   77.99    5.70
   2  -3   4   73.59    4.50
   2  -3   4   65.89    5.00
   2  -3   4   74.39    4.80
  -1   3  -4   37.60    3.60
  -1   3  -4   34.50    2.70
  -1   3  -4   33.10    2.80
  -1   3  -4   34.00    3.20
  -1   3  -4   34.50    3.40
   1  -3   4   35.40    3.00
   1  -3   4   36.50    2.80
   1  -3   4   33.50    3.40
   1  -3   4   33.10    3.70
   1  -3   4   34.90    3.20
   0   3  -4    0.90    1.20
   0   3  -4    1.40    1.40
   0   3  -4    4.00    1.60
   0   3  -4   -0.10    1.30
   0   3  -4    2.80    1.30
   0  -3   4    2.80    1.40
   0  -3   4    1.60    1.20
   0  -3   4    4.10    1.40
   0  -3   4   -0.10    1.70
   1   3  -4   37.70    2.70
   1   3  -4   38.20    2.90
   1   3  -4   32.90    3.00
  -1  -3   4   39.30    2.70
  -1  -3   4   34.70    3.20
  -1  -3   4   34.20    3.10
  -1  -3   4   40.90    3.20
   2   3  -4   73.49    4.10
   2   3  -4   76.09    4.10
  -2  -3   4   73.89    4.80
  -2  -3   4   70.49    4.00
   3   3  -4   22.50    2.90
   3   3  -4   22.30    2.80
  -3  -3   4   26.80    3.20
  -3  -3   4   30.50    3.70
   4   3  -4    3.40    2.50
   4   3  -4    2.20    2.60
  -4  -3   4    4.20    3.20
  -4  -3   4   11.50    3.10
   5   3  -4    0.10    3.30
  -5  -3   4    4.40    3.90
  -5  -3   4   -4.50    4.40
   6   3  -4   -0.10    4.30
  -6  -3   4   -5.20    5.70
  -6  -3   4   -6.90    5.60
   7   3  -4    4.30    6.40
  -7  -3   4   -3.40    6.10
  -7  -3   4   -1.00    7.40
   7  -4   4   -6.10    8.70
   7  -4   4   16.70   10.40
  -6   4  -4   -9.60    8.70
   6  -4   4   -4.80    5.90
   6  -4   4   -2.60    6.60
  -5   4  -4   16.30    6.20
   5  -4   4   18.30    5.40
   5  -4   4   23.10    5.90
  -4   4  -4   -3.80    4.20
  -4   4  -4   -1.30    3.50
   4  -4   4    0.60    3.10
   4  -4   4   -2.60    3.80
   4  -4   4   -1.10    3.80
   4  -4   4    5.40    4.20
  -3   4  -4   -0.90    3.80
  -3   4  -4   -4.00    4.00
  -3   4  -4    2.50    2.80
   3  -4   4   -0.90    3.00
   3  -4   4   -3.10    2.30
   3  -4   4    1.20    3.30
   3  -4   4    5.20    2.90
  -2   4  -4    2.30    2.30
  -2   4  -4    6.20    2.70
  -2   4  -4    0.00    3.00
  -2   4  -4    5.40    3.00
  -2   4  -4    4.10    2.40
   2  -4   4    2.10    2.10
   2  -4   4    4.10    2.40
   2  -4   4    1.40    3.50
   2  -4   4    1.90    2.60
   2  -4   4    4.40    2.50
  -1   4  -4    1.70    2.20
  -1   4  -4    4.10    1.90
  -1   4  -4    1.70    1.90
  -1   4  -4   -0.70    2.20
   1  -4   4    5.20    2.00
   1  -4   4    1.00    1.60
   1  -4   4   -0.60    1.90
   1  -4   4    1.30    2.00
   1  -4   4    0.60    2.50
   0   4  -4   27.20    3.40
   0   4  -4   27.40    3.60
   0   4  -4   29.70    3.20
   0   4  -4   37.00    3.50
   0  -4   4   30.70    3.70
   0  -4   4   32.10    2.90
   0  -4   4   33.40    3.40
   0  -4   4   28.40    3.80
   1   4  -4    2.70    1.60
   1   4  -4    3.00    1.70
   1   4  -4    1.30    1.90
  -1  -4   4   -0.80    1.70
  -1  -4   4    0.90    1.70
  -1  -4   4    3.40    2.60
   2   4  -4    3.30    1.80
   2   4  -4    4.40    1.80
  -2  -4   4    5.80    2.30
  -2  -4   4    3.60    2.00
  -2  -4   4    1.30    2.00
   3   4  -4   -0.70    2.00
   3   4  -4    4.10    2.00
  -3  -4   4    1.30    2.40
  -3  -4   4   -0.80    2.50
  -3  -4   4    0.50    2.20
  -3  -4   4   -4.30    3.30
   4   4  -4    2.70    3.00
   4   4  -4    2.40    2.60
  -4  -4   4    2.90    3.40
  -4  -4   4   -1.00    3.70
  -4  -4   4   -2.30    2.60
  -4  -4   4    4.10    4.70
   5   4  -4    7.70    3.60
  -5  -4   4   13.50    5.20
  -5  -4   4   15.80    4.20
   6   4  -4    2.40    4.70
  -6  -4   4   -5.80    5.50
  -6  -4   4  -10.70    7.30
   7   4  -4   -2.80    7.00
  -7  -4   4   13.80    9.60
  -6   5  -4   -2.60   10.40
   6  -5   4   -3.90    7.40
   6  -5   4  -12.40    6.40
  -5   5  -4    5.90    7.20
   5  -5   4    8.20    6.00
   5  -5   4    3.10    5.30
  -4   5  -4   -1.50    5.10
  -4   5  -4    1.40    4.40
   4  -5   4    1.70    3.60
   4  -5   4  -10.30    8.50
   4  -5   4   -7.30    3.80
  -3   5  -4    1.10    3.90
  -3   5  -4    0.30    4.20
   3  -5   4    3.10    4.30
   3  -5   4   -4.80    3.50
   3  -5   4   -0.50    3.40
   3  -5   4    4.30    2.90
  -2   5  -4    7.60    3.20
   2  -5   4    8.40    3.00
   2  -5   4   11.20    3.10
   2  -5   4   13.60    3.90
  -1   5  -4    1.20    2.60
  -1   5  -4   -1.60    2.90
  -1   5  -4   -0.10    2.60
   1  -5   4   -4.90    2.60
   1  -5   4    1.00    3.20
   1  -5   4    2.10    2.10
   1  -5   4    1.60    3.00
   1  -5   4   -0.60    1.80
   0   5  -4  307.07   12.80
   0   5  -4  258.17   12.60
   0   5  -4  330.17   13.20
   0  -5   4  316.47   12.90
   0  -5   4  310.27   13.30
   0  -5   4  321.87   13.20
   0  -5   4  330.07   13.00
   1   5  -4   -0.20    1.70
   1   5  -4   -2.40    2.40
   1   5  -4    2.60    2.50
  -1  -5   4    1.10    2.50
  -1  -5   4   -1.30    3.20
  -1  -5   4    0.30    2.10
  -1  -5   4   -1.80    1.80
   2   5  -4    9.70    2.50
   2   5  -4    7.20    2.40
  -2  -5   4    7.80    2.90
  -2  -5   4    9.30    2.80
  -2  -5   4   11.70    2.80
  -2  -5   4   10.00    4.10
   3   5  -4    3.40    2.90
   3   5  -4    2.10    2.40
  -3  -5   4   -1.40    3.10
  -3  -5   4    1.90    7.80
  -3  -5   4   -1.30    2.30
   4   5  -4   -2.40    5.00
  -4  -5   4   -0.20    4.40
  -4  -5   4   -2.90    3.20
   5   5  -4    0.00    4.00
  -5  -5   4   -0.20    5.70
  -5  -5   4    5.60    4.50
   6   5  -4   13.10    5.80
  -6  -5   4    5.50    6.80
  -6   6  -4  -11.90   11.20
   6  -6   4   -8.60    7.80
   6  -6   4    4.40    8.60
  -5   6  -4   14.00    8.60
   5  -6   4   11.70    6.40
   5  -6   4    5.60    6.20
  -4   6  -4    1.50    6.50
   4  -6   4   -2.50    4.70
   4  -6   4   -0.30    5.60
  -3   6  -4    9.00    5.00
  -3   6  -4    9.40    4.70
   3  -6   4   13.30    4.80
   3  -6   4    1.90    5.20
   3  -6   4    9.70    4.00
  -2   6  -4   58.89    6.70
   2  -6   4   63.79    7.90
   2  -6   4   59.09    7.00
   2  -6   4   60.19    6.10
  -1   6  -4   10.70    3.70
  -1   6  -4   13.10    3.60
  -1   6  -4   17.40    3.90
   1  -6   4    9.20    5.10
   1  -6   4   13.40    3.60
   1  -6   4   16.70    3.50
   1  -6   4   20.30    4.10
   0   6  -4   13.60    3.00
   0   6  -4   11.50    3.10
   0   6  -4    5.90    3.40
   0  -6   4    9.80    3.50
   0  -6   4    8.80    2.50
   0  -6   4    1.10    3.80
   0  -6   4    6.50    3.10
   1   6  -4   15.50    3.70
   1   6  -4   20.70    3.30
   1   6  -4   14.90    3.70
  -1  -6   4   17.60    3.30
  -1  -6   4   17.30    4.10
  -1  -6   4   12.40    4.50
  -1  -6   4   13.00    3.00
   2   6  -4   50.49    6.30
   2   6  -4   56.19    5.40
   2   6  -4   41.80    5.10
  -2  -6   4   51.89    5.20
  -2  -6   4   53.59    7.20
  -2  -6   4   52.69    6.60
   3   6  -4    7.10    3.70
   3   6  -4    8.70    3.40
  -3  -6   4   11.60    3.80
  -3  -6   4   13.60    6.10
  -3  -6   4   17.20    4.40
  -3  -6   4    9.90    4.50
  -4  -6   4    4.10    3.60
   5   6  -4    1.70    5.00
  -5  -6   4    4.80    6.90
  -5  -6   4   -0.90    4.60
   6   6  -4  -12.60    6.10
  -6  -6   4    1.60    5.80
  -6  -6   4   -4.80    8.80
   6  -7   4   -2.50    9.70
   5  -7   4  -13.80    7.20
   5  -7   4    3.70    6.70
  -4   7  -4    4.20    6.90
   4  -7   4    2.40    4.70
   4  -7   4    2.40    5.80
  -3   7  -4   14.10    5.20
   3  -7   4   10.10    5.20
   3  -7   4    8.40    6.00
   3  -7   4   10.10    5.90
  -2   7  -4   15.10    4.30
  -2   7  -4    8.70    5.40
   2  -7   4    5.30    4.40
   2  -7   4    4.30    3.60
   2  -7   4    9.30    4.90
  -1   7  -4   -4.10    4.50
  -1   7  -4   -1.70    3.40
  -1   7  -4   -5.40    4.40
   1  -7   4   -1.00    5.00
   1  -7   4   -1.70    3.20
   1  -7   4   -5.00    3.90
   0   7  -4   28.80    4.60
   0   7  -4   24.90    5.20
   0  -7   4   31.30    5.00
   0  -7   4   28.60    4.60
   0  -7   4   12.40    6.10
   0  -7   4   26.50    4.90
   1   7  -4   -1.30    3.10
   1   7  -4   -2.40    4.20
   1   7  -4    4.60    4.10
  -1  -7   4   -4.10    3.40
  -1  -7   4    0.80    2.80
  -1  -7   4    0.90    5.60
  -1  -7   4    4.50    4.00
   2   7  -4    2.30    3.70
  -2  -7   4    8.50    6.90
  -2  -7   4    5.30    4.50
  -2  -7   4    8.50    4.20
  -2  -7   4    0.40    2.90
   3   7  -4    7.10    4.00
  -3  -7   4   14.50    5.60
  -3  -7   4    5.60    5.30
   4   7  -4    2.90    4.60
  -4  -7   4   -0.80    6.50
  -4  -7   4   -1.30    4.50
   5   7  -4   -8.70    5.90
  -5  -7   4    1.80    6.00
  -5  -7   4   -3.50    7.90
  -6  -7   4    4.30    8.50
   5  -8   4  -17.00   16.70
   5  -8   4    3.90    9.10
   4  -8   4   15.50    8.00
   4  -8   4   17.90    7.50
  -3   8  -4   -3.40    6.20
  -3   8  -4   -1.70    6.70
   3  -8   4    1.40    6.60
  -2   8  -4    8.70    4.70
  -2   8  -4    6.50    6.10
   2  -8   4   -3.50    5.60
   2  -8   4    3.20    4.40
   2  -8   4   -0.40    5.00
  -1   8  -4    6.50    4.70
   1  -8   4    6.70    5.00
   1  -8   4   16.50    4.20
   1  -8   4    7.50    4.80
   0   8  -4   11.10    4.30
   0   8  -4   17.10    6.00
   0  -8   4    5.10    4.60
   0  -8   4   12.00    4.60
   0  -8   4    3.00    5.50
   1   8  -4    1.90    4.20
  -1  -8   4   -2.20    5.00
  -1  -8   4    1.80    4.60
  -1  -8   4    9.80    3.70
   2   8  -4    2.50    4.20
  -2  -8   4    3.20    5.30
  -2  -8   4    3.30    5.00
   3   8  -4    1.30    4.50
  -3  -8   4    2.50    4.50
   4   8  -4    5.00    5.80
  -4  -8   4    9.70    5.90
  -4  -8   4   -0.30    8.50
   5   8  -4    0.00    7.30
  -5  -8   4    6.60    6.90
   4  -9   4   19.70    9.20
   4  -9   4    3.70    8.70
   3  -9   4    5.10    7.50
   3  -9   4   21.00    7.20
  -2   9  -4   18.80    7.30
   2  -9   4   12.20    7.30
   2  -9   4    9.10    6.40
  -1   9  -4    6.30    6.00
   1  -9   4   -5.00    4.60
   1  -9   4   -7.90    5.50
   0   9  -4   32.10    6.90
   0  -9   4   28.90    6.50
   0  -9   4   27.40    9.30
   0  -9   4   35.20    6.20
   1   9  -4   -1.80    4.80
  -1  -9   4    4.40    4.30
  -1  -9   4    4.30    5.70
  -2  -9   4   10.10    4.90
  -2  -9   4   13.70    6.40
   3   9  -4    4.60    5.90
  -3  -9   4    0.00    7.90
  -3  -9   4   10.00    5.90
   4   9  -4   -7.70    8.20
  -4  -9   4    1.40   10.60
  -4  -9   4    1.90    7.10
   3 -10   4   -0.90    8.80
   2 -10   4   13.90    7.90
  -1  10  -4   -4.10    8.10
   1 -10   4   -3.50    6.20
   0  10  -4    2.00    7.20
   0 -10   4    0.10    9.60
   0 -10   4    3.70    5.40
  -1 -10   4   -2.90    5.30
  -1 -10   4   -7.10    9.60
   2  10  -4   -1.40    7.50
  -2 -10   4   -1.30    8.80
  -2 -10   4   -5.50    6.00
   3  10  -4   -5.60    8.60
  -3 -10   4   13.00    7.60
  -3 -10   4    5.30   11.30
   2 -11   4  -12.80    8.50
   1 -11   4    0.00    6.60
   0  11  -4    1.90    8.90
   0 -11   4    1.80    6.30
   1  11  -4   -5.00    9.60
  -1 -11   4    0.80    8.00
   2  11  -4   22.70   10.60
  -2 -11   4    7.30    9.20
  -3 -10  -5   -5.70    7.80
  -2 -10  -5   19.50    6.70
  -1 -10  -5    9.00    6.10
  -1 -10  -5    9.20    8.40
   0 -10  -5   15.60    6.50
   0 -10  -5   -1.90    7.20
   0  10   5   17.90   14.40
   1 -10  -5   12.50    7.10
   1 -10  -5   15.60    6.70
  -1  10   5   -9.40    9.00
   2 -10  -5   -5.10    7.50
   2 -10  -5    5.70    8.40
  -2  10   5   -7.30    9.60
   3 -10  -5   -3.50   10.90
  -4  -9  -5   -4.90    6.70
  -3  -9  -5   23.30    7.20
  -2  -9  -5    3.30    8.20
  -2  -9  -5    1.20    4.60
  -1  -9  -5    8.70    6.80
  -1  -9  -5    5.50    4.80
   1   9   5    7.70    7.80
   0  -9  -5   -1.70    6.40
   0  -9  -5   10.60    5.20
   0   9   5  -10.10    6.90
   1  -9  -5    3.50    6.20
   1  -9  -5    3.30    5.00
  -1   9   5    8.80    6.90
   2  -9  -5   -1.00    5.70
   2  -9  -5   10.20    5.60
   3  -9  -5   38.10    7.00
   3  -9  -5   22.70    8.00
  -3   9   5   17.80    8.70
   4  -9  -5    1.80    9.00
   4  -9  -5    4.20    6.70
  -4   9   5    6.20    9.70
  -5  -8  -5    7.20    7.20
  -4  -8  -5   18.80    6.50
  -3  -8  -5    2.10    4.40
  -3  -8  -5    6.70    6.80
  -2  -8  -5    6.40    4.10
  -2  -8  -5    5.10    5.40
   2   8   5    4.80    6.80
   2   8   5    2.20    5.50
  -1  -8  -5    4.40    5.20
  -1  -8  -5   -3.20    5.50
   1   8   5   -6.30    6.40
   1   8   5   -4.70    5.80
   0  -8  -5   -5.20    4.30
   0   8   5    0.60    5.50
   1  -8  -5    5.00    4.00
   1  -8  -5    3.60    4.80
  -1   8   5    5.50    5.50
   2  -8  -5    2.80    5.40
   2  -8  -5    3.40    4.70
  -2   8   5   -0.10    5.40
   3  -8  -5    0.50    4.50
   3  -8  -5   -6.90    5.80
  -3   8   5    4.10    6.10
   4  -8  -5   23.00    5.70
   4  -8  -5   26.70    7.40
  -4   8   5   15.10    7.30
   5  -8  -5   -1.30   10.30
  -5  -7  -5   -0.50    6.10
  -4  -7  -5   -2.40    4.10
   4   7   5    0.20    7.40
  -3  -7  -5   -8.20    6.80
  -3  -7  -5    5.90    4.70
  -3  -7  -5   -0.90    5.20
   3   7   5   -4.60    6.50
   3   7   5    6.60    6.20
  -2  -7  -5   -0.70    3.60
  -2  -7  -5    7.10    6.40
  -2  -7  -5    2.30    4.30
   2   7   5    5.80    5.70
   2   7   5   -6.10    7.20
  -1  -7  -5   37.30    5.30
  -1  -7  -5   22.90    4.10
   1   7   5   27.00    5.70
   1   7   5   31.70    5.60
   0  -7  -5    1.60    4.80
   0  -7  -5    1.70    3.00
   0  -7  -5    2.10    3.70
   0   7   5   -5.40    5.40
   0   7   5    3.10    3.80
   0   7   5    0.30    4.40
   1  -7  -5   28.20    4.90
   1  -7  -5   28.30    4.60
  -1   7   5   24.70    5.40
  -1   7   5   29.20    7.70
   2  -7  -5    2.20    4.20
   2  -7  -5   -1.90    3.50
  -2   7   5   -3.20    4.60
   3  -7  -5    0.30    4.10
   3  -7  -5    3.80    5.20
  -3   7   5    9.70    5.00
   4  -7  -5    3.20    5.20
   4  -7  -5    7.10    5.10
  -4   7   5    4.30    5.80
   5  -7  -5   12.60    8.20
   5  -7  -5   -4.40    5.60
  -6  -6  -5    8.40    7.50
   6   6   5  -11.10   11.80
  -5  -6  -5   -4.00    4.50
   5   6   5    5.20    7.90
  -4  -6  -5    3.60    6.00
  -4  -6  -5    5.60    3.50
  -4  -6  -5    7.10    6.30
   4   6   5    9.40    6.20
  -3  -6  -5   32.20    7.60
  -3  -6  -5   23.50    5.40
  -3  -6  -5   22.00    4.30
   3   6   5   26.20    5.80
   3   6   5   17.90    5.80
  -2  -6  -5  199.18   11.80
  -2  -6  -5  172.78   10.40
  -2  -6  -5  183.38   10.10
  -2  -6  -5  184.18   10.50
   2   6   5  206.78   12.00
   2   6   5  189.18   11.60
  -1  -6  -5  216.98   10.70
  -1  -6  -5  199.48   10.10
  -1  -6  -5  196.68   10.70
  -1  -6  -5  196.98   11.20
   1   6   5  193.28   12.00
   1   6   5  207.68   10.60
   1   6   5  202.48   11.40
   0  -6  -5    4.00    3.60
   0  -6  -5    3.20    2.90
   0  -6  -5    3.70    3.20
   0  -6  -5    4.40    2.80
   0   6   5   -0.80    2.80
   0   6   5   -4.10    3.20
   0   6   5   -1.10    4.00
   1  -6  -5  206.58   11.00
   1  -6  -5  211.78   10.20
   1  -6  -5  198.58   10.00
  -1   6   5  200.28   10.70
  -1   6   5  198.58   11.20
   2  -6  -5  198.08   11.00
   2  -6  -5  202.78   10.10
   2  -6  -5  196.98    9.90
  -2   6   5  198.08   11.80
  -2   6   5  193.18   11.10
   3  -6  -5   22.90    5.50
   3  -6  -5   25.90    4.60
  -3   6   5   22.40    5.30
   4  -6  -5    2.70    3.70
   4  -6  -5    3.20    4.40
   5  -6  -5    3.60    4.90
   5  -6  -5   -0.80    5.90
  -5   6   5   19.80    7.80
   6  -6  -5    9.40   11.60
   6  -6  -5    9.00    8.90
  -6   6   5    3.70    8.30
  -6  -5  -5    8.90    5.40
   6   5   5    9.30   10.60
  -5  -5  -5   -0.30    5.00
  -5  -5  -5    5.80    7.10
   5   5   5   -0.50    7.40
  -4  -5  -5   77.59    9.00
  -4  -5  -5   87.09    7.30
   4   5   5   93.49   10.10
  -3  -5  -5  245.58   13.20
  -3  -5  -5  284.17   12.90
   3   5   5  293.17   14.20
   3   5   5  277.47   14.50
  -2  -5  -5    9.70    4.10
  -2  -5  -5    3.00    3.20
  -2  -5  -5   -5.20    3.30
  -2  -5  -5    3.50    2.10
   2   5   5   -0.70    3.40
   2   5   5    7.50    5.10
   2   5   5   15.70    4.10
  -1  -5  -5    8.20    2.50
  -1  -5  -5   12.20    3.80
  -1  -5  -5   13.50    3.00
  -1  -5  -5   17.90    3.30
   1   5   5    9.50    3.90
   1   5   5   10.40    3.00
   1   5   5   11.30    3.30
   0  -5  -5   -1.20    2.20
   0  -5  -5   -1.00    2.60
   0  -5  -5   -0.20    2.00
   0  -5  -5    2.00    3.00
   0   5   5    0.20    2.60
   0   5   5   -2.50    3.20
   0   5   5    0.40    2.20
   1  -5  -5   10.30    2.60
   1  -5  -5    8.70    2.40
   1  -5  -5   10.50    2.30
  -1   5   5   11.50    3.90
  -1   5   5   11.70    3.30
  -1   5   5   12.30    2.90
   2  -5  -5    1.20    3.10
   2  -5  -5    4.00    2.30
   2  -5  -5    0.60    2.20
  -2   5   5    2.40    3.10
  -2   5   5    0.90    2.90
   3  -5  -5  266.17   12.00
   3  -5  -5  268.17   11.90
   3  -5  -5  284.67   13.60
  -3   5   5  270.67   12.20
   4  -5  -5   56.49   10.90
   5  -5  -5    3.80    4.40
   5  -5  -5   -2.10    5.10
   6  -5  -5    1.40    5.60
   6  -5  -5  -12.80    6.20
  -6   5   5    1.00    7.50
  -6  -4  -5   10.20    5.50
  -6  -4  -5  -11.70   11.50
   6   4   5   -9.40    8.50
  -5  -4  -5   11.70    6.50
  -5  -4  -5   12.60    4.10
  -5  -4  -5   14.00    8.30
   5   4   5   16.10    6.10
  -4  -4  -5   -4.30    4.70
  -4  -4  -5    4.90    5.30
  -4  -4  -5    4.70    2.80
   4   4   5    9.20    4.70
   4   4   5    0.80    5.80
  -3  -4  -5    1.00    2.20
  -3  -4  -5   -3.90    3.70
  -3  -4  -5    3.20    3.60
   3   4   5    1.60    3.90
   3   4   5   -1.00    4.10
  -2  -4  -5    6.10    3.10
  -2  -4  -5    0.60    2.70
  -2  -4  -5    0.20    2.30
  -2  -4  -5    5.00    3.20
   2   4   5   -2.30    3.30
   2   4   5    4.50    3.20
   2   4   5    4.30    3.10
  -1  -4  -5  214.58   10.00
  -1  -4  -5  226.38    9.80
  -1  -4  -5  218.28    9.70
  -1  -4  -5  215.68    9.90
   1   4   5  206.98   10.10
   1   4   5  223.68    9.80
   1   4   5  195.08    9.80
   1   4   5  222.28   10.20
   0  -4  -5    1.90    1.90
   0  -4  -5    0.40    1.40
   0  -4  -5   -0.80    2.00
   0  -4  -5    5.00    2.80
   0   4   5    1.50    2.50
   0   4   5    3.70    2.10
   1  -4  -5  206.88    9.00
   1  -4  -5  223.68    9.10
   1  -4  -5  204.38    9.70
  -1   4   5  215.78    9.50
   2  -4  -5   -1.20    1.80
   2  -4  -5    3.40    1.70
   2  -4  -5    4.10    1.90
  -2   4   5   -0.70    2.30
  -2   4   5    4.80    2.30
   3  -4  -5   -0.70    2.00
   3  -4  -5    1.60    2.80
   3  -4  -5    3.40    2.20
  -3   4   5    3.30    2.80
   4  -4  -5    5.30    2.70
   4  -4  -5    6.10    3.70
   4  -4  -5    5.80    2.90
  -4   4   5    8.10    4.20
   5  -4  -5   15.20    3.70
   5  -4  -5   11.20    4.90
   6  -4  -5    3.50    4.70
   6  -4  -5  -12.20    5.60
  -7  -3  -5   11.10    7.20
   7   3   5  -11.30   11.60
  -6  -3  -5   -4.00   12.60
  -6  -3  -5   -5.50    4.40
   6   3   5    3.30   13.90
  -5  -3  -5    6.50    5.70
  -5  -3  -5    1.70    3.40
  -5  -3  -5    3.70    5.80
   5   3   5    3.20    5.40
  -4  -3  -5    4.00    5.10
  -4  -3  -5    1.50    2.40
  -4  -3  -5   -3.50    4.10
   4   3   5    8.40    4.70
   4   3   5    0.20    4.60
   4   3   5   -1.90    3.50
  -3  -3  -5   -1.70    3.20
  -3  -3  -5    2.90    3.00
  -3  -3  -5    4.60    3.40
  -3  -3  -5    2.90    1.80
   3   3   5    2.20    3.50
   3   3   5    2.40    3.00
  -2  -3  -5   18.70    3.30
  -2  -3  -5   19.60    2.90
  -2  -3  -5   18.40    3.70
  -2  -3  -5   23.80    3.30
   2   3   5   23.70    3.80
   2   3   5   23.80    3.50
   2   3   5   18.60    3.50
   2   3   5   27.40    3.90
   2   3   5   22.80    3.80
  -1  -3  -5   61.69    5.10
  -1  -3  -5   57.39    4.10
  -1  -3  -5   49.40    4.50
  -1  -3  -5   59.59    3.70
   1   3   5   54.69    4.80
   1   3   5   56.79    4.00
   1   3   5   55.19    4.20
   1   3   5   54.29    4.90
   1   3   5   59.79    4.30
   0  -3  -5   -1.50    1.30
   0  -3  -5    0.70    1.60
   0  -3  -5   -0.80    1.40
   0   3   5   -0.40    1.70
   0   3   5    2.40    1.80
   0   3   5   -1.20    1.60
   0   3   5    1.30    2.00
   1  -3  -5   60.59    4.50
   1  -3  -5   60.69    3.60
   1  -3  -5   56.59    3.40
  -1   3   5   59.29    3.60
  -1   3   5   55.59    4.70
   2  -3  -5   21.50    2.30
   2  -3  -5   19.90    2.30
   2  -3  -5   22.30    3.10
  -2   3   5   20.90    2.80
   3  -3  -5    0.50    1.60
   3  -3  -5    7.10    2.90
   3  -3  -5    1.00    1.60
  -3   3   5    0.50    2.10
   4  -3  -5   -0.30    3.60
   4  -3  -5    4.60    2.40
   4  -3  -5    5.00    2.20
  -4   3   5    6.10    3.30
   5  -3  -5   -0.10    4.10
   6  -3  -5   -7.40    3.90
   6  -3  -5    2.80    5.20
   7  -3  -5   -2.90    8.70
  -7  -2  -5   -0.20   11.60
  -7  -2  -5   10.20    7.10
   7   2   5  -11.30   10.90
   7   2   5   -2.80    8.50
  -6  -2  -5   -9.30    7.70
  -6  -2  -5   -5.00    4.40
   6   2   5   -4.00    6.40
  -5  -2  -5   -3.20    5.50
  -5  -2  -5    0.00    2.80
  -5  -2  -5   -3.10    5.50
   5   2   5    9.90    8.90
   5   2   5   -6.70    4.80
  -4  -2  -5   12.00    4.20
  -4  -2  -5   -1.30    3.90
  -4  -2  -5    7.20    2.40
   4   2   5    8.70    4.30
   4   2   5    5.30    3.60
   4   2   5    4.50    3.90
  -3  -2  -5   31.10    5.20
  -3  -2  -5   44.00    5.00
  -3  -2  -5   37.70    5.50
  -3  -2  -5   35.70    4.70
  -3  -2  -5   40.90    5.10
   3   2   5   37.80    5.10
   3   2   5   44.00    4.40
   3   2   5   35.50    4.30
   3   2   5   39.20    5.80
   3   2   5   32.50    4.50
  -2  -2  -5  116.89    6.20
  -2  -2  -5   98.69    5.80
  -2  -2  -5  115.69    5.30
  -2  -2  -5  106.19    6.40
  -2  -2  -5  101.49    6.20
   2   2   5  118.39    5.70
   2   2   5   95.59    5.70
   2   2   5  120.29    6.70
   2   2   5  118.19    6.30
   2   2   5  102.49    6.50
  -1  -2  -5    2.60    1.70
  -1  -2  -5    3.90    1.60
  -1  -2  -5    3.90    1.60
  -1  -2  -5   -1.80    2.00
  -1  -2  -5    2.60    1.00
   1   2   5    3.80    1.60
   1   2   5   -1.90    1.60
   1   2   5    3.90    1.50
   0  -2  -5   -0.60    1.00
   0  -2  -5   -0.40    1.00
   0   2   5   -0.30    1.20
   0   2   5    0.70    1.30
   0   2   5   -1.60    1.10
   0   2   5    1.10    1.10
   1  -2  -5    1.30    1.20
   1  -2  -5    2.70    1.50
   1  -2  -5    2.20    1.00
   1  -2  -5    5.80    1.60
  -1   2   5    2.50    1.80
  -1   2   5    3.00    1.30
  -1   2   5    3.20    1.10
   2  -2  -5  108.89    4.60
   2  -2  -5  110.09    4.70
   2  -2  -5  107.69    6.10
  -2   2   5  105.69    4.50
   3  -2  -5   32.00    4.20
   3  -2  -5   36.70    3.00
   3  -2  -5   37.80    2.80
  -3   2   5   35.20    2.90
   4  -2  -5    4.90    3.30
   4  -2  -5    8.10    2.00
   4  -2  -5    8.40    2.20
  -4   2   5    6.40    2.40
   5  -2  -5    3.90    4.80
   5  -2  -5    3.70    2.90
   6  -2  -5    5.50    6.10
   6  -2  -5    2.40    3.70
   7  -2  -5   11.90    5.50
   7  -2  -5    4.90    8.00
  -7  -1  -5    5.80    6.60
  -7  -1  -5  -15.70   12.30
   7   1   5    7.60    9.40
   7   1   5    2.20    8.60
  -6  -1  -5   19.90    7.50
  -6  -1  -5    4.60    4.40
   6   1   5   -1.30    7.10
   6   1   5   -3.20    5.20
  -5  -1  -5   13.50    5.10
  -5  -1  -5    9.60    3.20
  -5  -1  -5   18.00    5.90
   5   1   5   13.10    5.40
   5   1   5   14.40    5.50
  -4  -1  -5   22.60    3.50
  -4  -1  -5   22.50    4.80
  -4  -1  -5   16.10    4.40
   4   1   5   17.30    4.70
   4   1   5   21.10    3.90
   4   1   5   22.50    4.30
  -3  -1  -5  117.89    7.20
  -3  -1  -5  121.99    7.80
  -3  -1  -5  125.89    7.70
  -3  -1  -5  123.59    6.10
  -3  -1  -5  130.09    7.00
   3   1   5  128.09    7.20
   3   1   5  134.09    8.10
   3   1   5  136.69    7.50
   3   1   5  119.59    7.00
   3   1   5  132.39    6.40
  -2  -1  -5    1.10    1.00
  -2  -1  -5    1.20    2.10
  -2  -1  -5    3.20    2.30
  -2  -1  -5    1.50    1.60
  -2  -1  -5    3.20    1.80
   2   1   5    5.30    1.80
   2   1   5    3.40    2.00
   2   1   5    3.60    2.30
   2   1   5    2.30    2.00
   2   1   5    0.20    1.20
  -1  -1  -5   69.39    3.90
  -1  -1  -5   70.49    3.10
  -1  -1  -5   70.29    4.20
  -1  -1  -5   67.19    4.20
  -1  -1  -5   70.79    3.90
   1   1   5   66.89    3.80
   1   1   5   73.89    3.30
   1   1   5   80.59    4.50
   1   1   5   68.39    4.20
   0  -1  -5   -1.70    0.80
   0  -1  -5   -0.50    0.90
   0  -1  -5    0.00    0.70
   0   1   5    0.40    1.00
   0   1   5    0.70    0.90
   1  -1  -5   75.49    4.00
   1  -1  -5   73.39    3.90
   1  -1  -5   71.59    3.00
   1  -1  -5   70.39    3.10
  -1   1   5   73.39    2.90
  -1   1   5   76.49    2.90
  -1   1   5   72.59    4.00
   2  -1  -5    2.50    0.90
   2  -1  -5    1.60    2.00
   2  -1  -5    6.60    2.10
   2  -1  -5    3.20    0.70
  -2   1   5    3.80    2.00
   3  -1  -5  134.29    5.40
   3  -1  -5  124.19    5.40
  -3   1   5  130.79    5.00
  -3   1   5  129.69    7.30
   4  -1  -5   23.20    2.90
   4  -1  -5   19.40    3.00
  -4   1   5   24.80    3.10
  -4   1   5   21.50    4.00
   5  -1  -5    2.70    3.70
   5  -1  -5   13.90    6.40
  -5   1   5   12.20    4.10
   6  -1  -5    0.60    3.60
   6  -1  -5    0.40    5.50
  -6   1   5    1.30    5.40
   7  -1  -5   -1.10    8.50
   7  -1  -5   -1.30    5.40
  -7   0  -5   -3.10   12.40
  -7   0  -5    4.80    6.00
   7   0   5    4.10    9.70
  -6   0  -5    5.30    4.60
  -6   0  -5    7.90    8.00
   6   0   5    1.80    5.60
   6   0   5    0.90    6.60
  -5   0  -5   99.59    6.70
  -5   0  -5   74.89    9.00
  -5   0  -5  106.09    9.30
   5   0   5   81.09    8.70
   5   0   5   70.79   10.20
  -4   0  -5   10.70    3.70
  -4   0  -5   10.30    2.30
  -4   0  -5   11.50    8.00
  -4   0  -5   12.40    3.80
   4   0   5   15.40    3.80
   4   0   5    6.30    3.30
   4   0   5    9.00    3.50
  -3   0  -5    2.90    2.50
  -3   0  -5    2.90    2.50
  -3   0  -5    2.50    3.40
  -3   0  -5   -3.20    2.60
  -3   0  -5   -2.40    1.30
   3   0   5    0.40    1.50
   3   0   5   -3.50    3.30
   3   0   5    2.60    2.50
   3   0   5   -1.20    2.50
   3   0   5    0.60    1.90
   3   0   5    4.20    2.10
  -2   0  -5   35.50    3.50
  -2   0  -5   39.60    3.20
  -2   0  -5   35.20    3.30
  -2   0  -5   30.20    3.60
  -2   0  -5   33.80    2.10
   2   0   5   34.50    3.50
   2   0   5   40.40    4.00
   2   0   5   41.90    3.70
   2   0   5   28.50    3.20
   2   0   5   33.70    2.40
  -1   0  -5   98.09    4.90
  -1   0  -5  104.39    4.90
  -1   0  -5  106.59    5.00
  -1   0  -5  102.99    5.40
   1   0   5  102.19    5.40
   1   0   5  107.89    5.00
   1   0   5  104.09    5.10
   0   0  -5    0.60    0.60
   0   0  -5    0.80    0.80
   0   0  -5   -0.80    0.70
   0   0   5    0.20    0.90
   0   0   5    0.00    0.80
   1   0  -5  104.39    4.90
   1   0  -5  102.19    3.70
   1   0  -5  112.39    4.90
   1   0  -5  107.19    3.80
  -1   0   5  109.49    4.90
   2   0  -5   35.70    1.70
   2   0  -5   35.30    3.50
   2   0  -5   35.40    1.60
  -2   0   5   37.20    3.30
   3   0  -5    0.20    1.10
   3   0  -5    0.10    2.10
   3   0  -5   -1.60    1.00
  -3   0   5    0.60    0.90
  -3   0   5    0.10    1.80
   4   0  -5    4.30    3.30
   4   0  -5   12.60    2.20
   4   0  -5   11.80    2.10
  -4   0   5    9.60    2.20
  -4   0   5   11.50    3.10
   5   0  -5  104.19    9.20
  -5   0   5   87.89    7.90
   6   0  -5    6.30    4.90
   6   0  -5    8.30    3.70
  -6   0   5   10.80    5.70
   7   0  -5    7.80    9.00
   7   0  -5   -1.40    5.30
  -7   0   5   -4.60    6.90
  -7   1  -5   10.80   12.70
   7  -1   5   16.00   10.20
   7  -1   5   11.30    8.30
  -6   1  -5   14.60    8.00
   6  -1   5    5.40    6.00
   6  -1   5   -0.80    5.50
  -5   1  -5    8.20    5.30
  -5   1  -5   -0.20    2.60
  -5   1  -5    3.60    4.30
   5  -1   5    7.90    4.70
   5  -1   5    1.60    4.70
   5  -1   5   -1.10    3.70
  -4   1  -5    1.40    2.00
  -4   1  -5    5.40    3.30
  -4   1  -5   14.90    8.50
  -4   1  -5    3.70    3.70
   4  -1   5   -1.80    2.70
   4  -1   5    0.80    3.20
   4  -1   5    3.90    3.40
   4  -1   5    0.10    3.40
  -3   1  -5    3.50    2.60
  -3   1  -5    6.90    2.70
  -3   1  -5   -1.70    3.30
  -3   1  -5    0.70    2.50
   3  -1   5    2.50    3.60
   3  -1   5    0.90    1.80
   3  -1   5    3.00    1.70
   3  -1   5    4.70    2.90
   3  -1   5    5.10    2.70
   3  -1   5    0.00    2.40
  -2   1  -5   49.99    3.80
  -2   1  -5   48.30    4.30
  -2   1  -5   45.10    3.50
  -2   1  -5   50.09    4.10
   2  -1   5   48.60    2.70
   2  -1   5   46.90    4.00
   2  -1   5   43.90    4.40
   2  -1   5   48.90    2.70
   2  -1   5   47.80    3.50
  -1   1  -5   78.79    4.20
  -1   1  -5   79.49    4.30
  -1   1  -5   81.89    4.10
  -1   1  -5   77.49    4.20
   1  -1   5   76.99    2.90
   1  -1   5   84.09    4.80
   1  -1   5   75.39    2.80
   1  -1   5   78.99    4.40
   1  -1   5   76.99    4.20
   0   1  -5    0.80    0.60
   0   1  -5   -1.10    0.80
   0   1  -5    0.50    0.80
   0  -1   5   -0.30    0.90
   0  -1   5   -1.00    0.60
   1   1  -5   82.49    4.00
   1   1  -5   79.89    3.20
   1   1  -5   78.49    3.20
  -1  -1   5   79.69    3.00
  -1  -1   5   81.69    4.10
  -1  -1   5   78.29    3.00
   2   1  -5   47.70    2.40
   2   1  -5   44.90    2.20
   2   1  -5   42.20    3.50
  -2  -1   5   47.20    3.90
   3   1  -5    4.00    1.30
   3   1  -5    4.40    1.20
  -3  -1   5    4.20    1.30
  -3  -1   5    2.50    1.90
   4   1  -5    1.30    1.80
   4   1  -5    1.30    1.80
  -4  -1   5   -1.90    2.70
  -4  -1   5   -2.20    2.10
   5   1  -5   -3.80    3.40
   5   1  -5    1.30    2.50
  -5  -1   5   -6.20    3.80
   6   1  -5    4.20    3.70
   6   1  -5    4.50    5.10
  -6  -1   5    5.70    4.50
   7   1  -5   -0.20    5.20
   7   1  -5    0.30    7.90
  -7  -1   5   12.50    6.60
  -7   2  -5   -0.30   13.80
   7  -2   5   17.70    9.10
   7  -2   5    4.10    9.80
  -6   2  -5   -2.60    7.70
   6  -2   5   -9.40    6.50
   6  -2   5   -2.80    6.50
  -5   2  -5    6.90    5.20
  -5   2  -5    4.70    5.30
   5  -2   5    4.00    5.40
   5  -2   5    7.60    4.30
   5  -2   5    4.20    5.00
  -4   2  -5   -3.70    3.20
  -4   2  -5   -5.00    3.50
   4  -2   5   -0.90    3.60
   4  -2   5    4.10    3.10
   4  -2   5   -1.70    2.70
   4  -2   5   -1.30    3.00
  -3   2  -5    8.40    2.70
  -3   2  -5    5.40    3.00
  -3   2  -5    6.60    2.50
  -3   2  -5    4.40    3.40
   3  -2   5    5.00    2.30
   3  -2   5    4.30    2.10
   3  -2   5    1.80    2.40
   3  -2   5    4.70    2.60
   3  -2   5    3.60    2.60
   3  -2   5    3.30    3.90
  -2   2  -5  425.16   18.40
  -2   2  -5  389.26   15.20
  -2   2  -5  369.46   14.70
  -2   2  -5  389.86   15.00
   2  -2   5  370.26   14.70
   2  -2   5  383.16   15.10
   2  -2   5  369.96   13.80
   2  -2   5  395.36   13.90
   2  -2   5  370.36   15.10
  -1   2  -5   60.59    4.20
  -1   2  -5   61.59    3.80
  -1   2  -5   66.49    3.80
  -1   2  -5   64.59    3.00
  -1   2  -5   60.69    4.00
   1  -2   5   69.69    4.00
   1  -2   5   62.99    4.10
   1  -2   5   65.39    3.90
   1  -2   5   62.89    3.10
   0   2  -5    0.80    1.00
   0   2  -5   -0.90    0.80
   0   2  -5    1.10    0.90
   0  -2   5   -0.10    1.00
   0  -2   5    0.20    1.30
   0  -2   5   -1.00    0.80
   0  -2   5    0.00    1.20
   1   2  -5   62.89    3.20
   1   2  -5   68.79    3.80
  -1  -2   5   64.29    3.20
  -1  -2   5   65.59    3.70
  -1  -2   5   68.69    3.30
   2   2  -5  367.86   13.30
   2   2  -5  387.66   13.30
   2   2  -5  361.86   14.60
  -2  -2   5  386.16   14.80
  -2  -2   5  374.26   13.00
   3   2  -5    7.20    1.50
  -3  -2   5    4.60    2.00
  -3  -2   5    5.40    1.60
   4   2  -5   -1.60    1.80
   4   2  -5    1.30    2.10
  -4  -2   5   -0.50    2.50
  -4  -2   5   -1.70    2.40
   5   2  -5    6.10    2.80
   5   2  -5   11.50    3.40
  -5  -2   5    3.70    4.20
   6   2  -5    2.70    3.70
  -6  -2   5    5.20    4.50
   7   2  -5    3.20    5.50
   7   2  -5   -8.90    7.00
  -7  -2   5   11.60    7.60
  -7  -2   5    3.20    7.40
  -7   3  -5   34.30   16.30
   7  -3   5    5.90    9.80
   7  -3   5   -8.30   10.20
   6  -3   5    7.70    6.30
  -5   3  -5    3.30    5.50
  -5   3  -5    5.70    5.30
   5  -3   5   -0.80    4.20
   5  -3   5   -1.90    4.80
  -4   3  -5   -1.80    3.40
  -4   3  -5    6.80    3.90
   4  -3   5    2.30    4.10
   4  -3   5   -0.10    3.20
   4  -3   5    2.10    3.00
   4  -3   5   -2.90    3.40
  -3   3  -5   26.30    4.20
  -3   3  -5   26.70    3.90
  -3   3  -5   43.60    8.80
  -3   3  -5   28.10    5.10
   3  -3   5   27.60    4.20
   3  -3   5   22.10    3.70
   3  -3   5   26.10    3.60
   3  -3   5   23.40    3.90
  -2   3  -5    8.60    2.80
  -2   3  -5    8.00    2.00
  -2   3  -5   18.10    3.40
  -2   3  -5   14.50    3.20
  -2   3  -5   10.50    2.60
   2  -3   5   11.20    3.30
   2  -3   5   11.00    2.50
   2  -3   5   13.80    2.20
   2  -3   5   11.30    2.70
   2  -3   5    7.60    2.50
  -1   3  -5   92.59    5.40
  -1   3  -5   89.79    5.30
  -1   3  -5   87.69    4.40
  -1   3  -5   86.09    5.20
  -1   3  -5   92.69    5.30
   1  -3   5   88.79    4.60
   1  -3   5   90.59    5.00
   1  -3   5   92.09    5.70
   1  -3   5   88.69    5.00
   0   3  -5   -0.10    1.30
   0   3  -5    0.10    1.60
   0   3  -5    0.70    1.80
   0   3  -5    0.50    1.30
   0   3  -5   -1.30    1.20
   0  -3   5   -2.60    1.50
   0  -3   5    1.00    1.70
   0  -3   5   -0.90    1.90
   0  -3   5    1.20    1.20
   1   3  -5   90.29    4.40
   1   3  -5   88.89    5.10
   1   3  -5   88.09    4.50
  -1  -3   5   88.59    5.00
  -1  -3   5   81.99    4.40
  -1  -3   5   97.09    4.70
   2   3  -5   11.40    1.70
   2   3  -5   12.00    1.90
  -2  -3   5   12.20    1.90
  -2  -3   5   11.40    2.30
   3   3  -5   29.30    2.90
   3   3  -5   27.40    3.10
  -3  -3   5   22.30    3.60
  -3  -3   5   25.20    3.50
   4   3  -5   -3.10    2.30
   4   3  -5   -1.60    2.10
  -4  -3   5    2.20    2.70
  -4  -3   5    1.20    3.00
   5   3  -5   -2.10    3.20
  -5  -3   5   -3.40    3.60
   6   3  -5    2.00    4.20
  -6  -3   5    5.00    5.90
  -6  -3   5    3.20    5.80
   7   3  -5   11.10    6.00
   7   3  -5   -5.20    6.80
  -7  -3   5   -8.90    8.40
  -7  -3   5   14.00    8.30
   6  -4   5    1.10    7.10
   6  -4   5    2.00    7.70
   5  -4   5   -3.60    5.50
   5  -4   5    4.50    4.90
  -4   4  -5   -4.70    4.70
   4  -4   5    9.80    3.80
   4  -4   5   -0.30    3.00
   4  -4   5   -3.30    4.70
   4  -4   5   -1.60    4.50
  -3   4  -5    9.20    4.60
  -3   4  -5    6.20    4.20
   3  -4   5    9.20    4.10
   3  -4   5    9.50    4.50
   3  -4   5    7.70    3.00
   3  -4   5   12.40    3.60
  -2   4  -5    0.10    2.70
  -2   4  -5    0.30    2.30
  -2   4  -5   -1.40    2.80
  -2   4  -5    0.70    2.90
   2  -4   5    4.60    3.60
   2  -4   5    3.90    3.30
   2  -4   5    2.30    2.30
   2  -4   5    0.40    3.00
   2  -4   5    3.00    2.70
  -1   4  -5   13.80    2.50
  -1   4  -5   15.40    3.00
  -1   4  -5   11.10    2.50
   1  -4   5   14.10    3.00
   1  -4   5   10.00    3.20
   1  -4   5   11.60    2.40
   1  -4   5   10.10    2.60
   1  -4   5   13.00    3.20
   0   4  -5   -0.30    1.50
   0   4  -5    1.80    1.80
   0   4  -5    1.40    2.10
   0   4  -5    1.80    1.90
   0  -4   5   -2.50    1.70
   0  -4   5    2.30    1.90
   1   4  -5   11.80    2.10
   1   4  -5   15.90    2.40
   1   4  -5    7.20    2.60
  -1  -4   5   15.70    2.80
  -1  -4   5   13.50    2.60
  -1  -4   5   10.60    2.30
   2   4  -5    0.80    1.60
   2   4  -5    2.00    1.60
  -2  -4   5    1.40    2.10
  -2  -4   5   -0.40    1.60
  -2  -4   5   -1.10    2.60
   3   4  -5    8.00    2.20
   3   4  -5    7.00    2.40
  -3  -4   5    6.80    2.90
  -3  -4   5    9.60    2.80
  -3  -4   5    7.30    2.90
   4   4  -5    6.30    2.90
   4   4  -5   -0.30    3.00
  -4  -4   5    3.40    3.50
  -4  -4   5    3.00    3.60
  -4  -4   5    0.20    3.60
   5   4  -5    1.60    3.50
  -5  -4   5    5.00    5.40
  -5  -4   5    5.10    4.40
   6   4  -5   17.60    4.90
  -6  -4   5    0.40    4.90
  -6  -4   5    8.50    6.40
  -6   5  -5  -11.50   10.40
   6  -5   5    3.00    7.60
   6  -5   5  -13.20    8.40
  -5   5  -5   -4.20    7.20
   5  -5   5    2.40    5.20
   5  -5   5    3.50    6.10
  -4   5  -5   13.40    6.50
  -4   5  -5   15.10    6.10
   4  -5   5   15.70    4.80
   4  -5   5   12.90    4.50
   4  -5   5    6.20    5.90
  -3   5  -5   -1.50    4.00
  -3   5  -5   -3.20    5.00
   3  -5   5    5.20    4.20
   3  -5   5   -0.90    4.40
   3  -5   5    1.70    2.70
  -2   5  -5    2.20    3.50
  -2   5  -5    5.30    3.50
  -2   5  -5    4.80    3.20
   2  -5   5    9.40    4.10
   2  -5   5    7.90    2.80
   2  -5   5    7.60    4.70
   2  -5   5    7.00    3.70
  -1   5  -5   -2.00    3.00
  -1   5  -5   -2.00    2.80
  -1   5  -5   -3.60    1.90
   1  -5   5    5.20    3.50
   1  -5   5    2.60    2.00
   1  -5   5    1.40    2.50
   1  -5   5    0.20    2.80
   0   5  -5    0.40    1.90
   0   5  -5   -3.60    2.60
   0   5  -5   -0.20    2.50
   0  -5   5    4.00    2.50
   0  -5   5    2.40    1.90
   0  -5   5   -3.30    2.60
   0  -5   5    2.50    2.80
   1   5  -5    0.00    1.80
   1   5  -5    4.70    2.30
  -1  -5   5    1.00    2.10
  -1  -5   5    1.10    3.50
  -1  -5   5   -1.30    2.20
   2   5  -5    7.70    2.50
   2   5  -5   11.90    2.70
  -2  -5   5    4.40    2.60
  -2  -5   5   16.80    3.90
  -2  -5   5    5.40    2.60
   3   5  -5    2.40    2.70
  -3  -5   5    2.30    2.60
  -3  -5   5    0.20    3.20
  -3  -5   5    3.20    3.20
   4   5  -5   12.60    3.50
  -4  -5   5   20.80    4.40
  -4  -5   5   11.10    4.70
   5   5  -5    0.40    3.80
  -5  -5   5    4.20    6.10
  -5  -5   5   -0.90    4.40
   6   5  -5   -5.40    5.30
  -6  -5   5    8.20    5.80
  -6  -5   5    1.40    7.30
  -6   6  -5    7.50   16.50
   6  -6   5    6.70   10.20
   6  -6   5   -2.90    9.40
  -5   6  -5    4.80    8.30
   5  -6   5    1.20    6.60
  -4   6  -5   -3.80    6.30
  -4   6  -5    4.90    5.70
   4  -6   5   15.80    5.10
  -3   6  -5    3.20    4.00
  -3   6  -5   -6.10    4.80
   3  -6   5   -3.10    4.60
   3  -6   5   -0.70    5.30
   3  -6   5    0.00    3.80
  -2   6  -5   15.90    3.70
  -2   6  -5   12.90    4.50
   2  -6   5   12.10    4.60
   2  -6   5   15.00    3.80
  -1   6  -5    8.20    3.80
  -1   6  -5    0.60    2.90
  -1   6  -5   -1.50    3.70
   1  -6   5    3.00    4.60
   1  -6   5    9.20    3.60
   1  -6   5    4.80    3.80
   1  -6   5    7.90    2.80
   0   6  -5    1.60    3.40
   0   6  -5   -4.50    3.30
   0   6  -5    0.50    2.30
   0  -6   5    3.00    2.80
   0  -6   5    4.60    2.80
   0  -6   5    0.90    2.20
   0  -6   5   -3.30    3.90
   1   6  -5    1.50    3.30
   1   6  -5    0.90    2.40
  -1  -6   5   -3.50    4.10
  -1  -6   5    1.90    3.40
  -1  -6   5    3.10    2.80
  -1  -6   5    9.50    3.10
   2   6  -5   18.80    3.80
   2   6  -5   18.80    3.60
  -2  -6   5   16.70    4.20
  -2  -6   5   14.00    3.80
  -2  -6   5   14.50    4.00
   3   6  -5    3.10    2.90
  -3  -6   5   -1.90    3.90
  -3  -6   5    3.00    6.00
  -3  -6   5    0.80    3.50
   4   6  -5    6.80    3.60
  -4  -6   5   -0.20    5.20
  -4  -6   5    2.10    4.70
   5   6  -5    1.30    5.00
  -5  -6   5   -1.30    4.70
  -5  -6   5    1.20    6.70
   6   6  -5    0.60    6.10
  -6  -6   5   -3.50    9.60
  -6  -6   5   -4.30    6.70
  -5   7  -5  -11.60   10.60
   5  -7   5    1.70    6.60
   5  -7   5    0.40    7.90
  -4   7  -5    7.60    7.20
   4  -7   5    8.00    5.40
   4  -7   5   -2.00    6.00
  -3   7  -5   -7.20    4.20
   3  -7   5    2.20    5.60
   3  -7   5    1.60    4.60
   3  -7   5   -1.90    5.70
  -2   7  -5    6.90    5.60
  -2   7  -5   11.80    4.30
   2  -7   5    9.10    4.20
   2  -7   5    7.20    5.60
   2  -7   5    8.80    6.00
  -1   7  -5   79.19    8.30
  -1   7  -5   50.79    7.30
  -1   7  -5   69.29    6.20
   1  -7   5   79.39    6.80
   1  -7   5   61.49    7.60
   1  -7   5   68.79    7.70
   0   7  -5   -3.80    4.10
   0   7  -5   -3.70    3.20
   0   7  -5    5.70    4.70
   0  -7   5   -2.00    2.50
   0  -7   5    0.20    3.90
   0  -7   5    5.70    5.80
   0  -7   5    5.10    4.10
   1   7  -5   52.49    7.70
   1   7  -5   66.99    6.50
   1   7  -5   71.49    7.00
  -1  -7   5   75.09    7.50
  -1  -7   5   63.29    8.60
  -1  -7   5   71.09    7.20
   2   7  -5    4.80    3.70
  -2  -7   5    1.90    5.00
  -2  -7   5    6.60    4.30
  -2  -7   5    4.20    3.10
   3   7  -5    1.40    3.90
  -3  -7   5    1.80    4.80
   4   7  -5    3.40    4.50
  -4  -7   5    7.50    4.70
  -4  -7   5   -6.30    6.20
   5   7  -5   -1.80    5.80
  -5  -7   5    7.80    6.40
  -5  -7   5    2.40    7.80
   5  -8   5   -9.10   11.20
   5  -8   5    7.10   10.00
   4  -8   5   10.50    7.30
   4  -8   5  -13.70    7.70
  -3   8  -5   13.20    7.90
  -3   8  -5    2.20    6.80
   3  -8   5    6.00    6.70
   3  -8   5   10.00    6.30
  -2   8  -5   28.20    6.80
  -2   8  -5   13.20    7.70
   2  -8   5   29.90    6.10
   2  -8   5   21.10    6.20
   2  -8   5   27.70    6.50
  -1   8  -5   70.39   10.80
  -1   8  -5   85.79    8.40
   1  -8   5  103.19   10.20
   1  -8   5   81.29    8.20
   1  -8   5   70.99    9.30
   0   8  -5    3.50    3.70
   0  -8   5    0.90    4.60
   0  -8   5   -0.40    5.40
   0  -8   5   -1.20    4.00
   1   8  -5   77.39    7.90
  -1  -8   5   84.19    9.00
  -1  -8   5   70.79    7.70
   2   8  -5   22.30    5.50
  -2  -8   5   27.20    5.20
  -2  -8   5   29.30    5.60
   3   8  -5    1.10    4.50
  -3  -8   5   -0.40    4.40
  -3  -8   5   -5.90    6.40
   4   8  -5   -5.80    5.80
  -4  -8   5   -1.30    7.90
  -4  -8   5    7.70    6.40
   5   8  -5   -4.90    7.40
  -5  -8   5    3.00    6.50
  -5  -8   5    2.50    9.10
   4  -9   5   17.30    9.00
   3  -9   5   17.60    6.30
   3  -9   5   27.30   12.40
  -2   9  -5    2.50    6.10
   2  -9   5   -2.30    6.00
   2  -9   5    5.90    7.20
  -1   9  -5    6.00    6.00
   1  -9   5   13.80    6.30
   1  -9   5   -1.30    4.30
   0   9  -5   -8.20    5.70
   0  -9   5   -7.20    5.80
   0  -9   5    1.90    4.30
   1   9  -5   -2.00    5.20
  -1  -9   5   -6.40    4.90
  -1  -9   5    1.80    6.20
   2   9  -5    6.00    5.90
  -2  -9   5   -9.00    6.60
  -2  -9   5   -4.90    4.50
   3   9  -5   17.70    6.70
  -3  -9   5   15.70    5.30
   4   9  -5   31.40    7.70
  -4  -9   5   47.40   11.60
  -4  -9   5   18.90    6.80
   3 -10   5   18.60    8.10
   2 -10   5   19.90    7.70
  -1  10  -5    7.20    7.60
   1 -10   5    7.40    5.90
   0  10  -5    1.40    6.10
   0 -10   5   -2.60    7.50
   0 -10   5    3.50    6.20
   1  10  -5    2.40    7.70
  -1 -10   5    4.90    9.70
  -1 -10   5    5.80    5.90
   2  10  -5   -5.30    7.10
  -2 -10   5   15.80    8.40
  -2 -10   5    4.80    6.00
   3  10  -5   14.50    8.10
  -3 -10   5   19.50   11.20
   2 -11   5    1.00    8.70
   1 -11   5   -4.40    6.70
   0 -11   5   -3.10    8.30
   1  11  -5   -7.60    9.50
  -1 -11   5   -9.00    7.60
  -2 -11   5    3.50    7.70
  -2 -10  -6   18.90    7.10
  -2 -10  -6   19.60   11.20
  -1 -10  -6   -0.20    6.10
  -1 -10  -6   -9.70    7.20
   1  10   6  -19.30   10.60
   0 -10  -6   -5.50    6.10
   0 -10  -6   28.30   14.60
   0  10   6   -7.30    9.30
   1 -10  -6   -5.00    7.20
   1 -10  -6    7.60    7.90
  -1  10   6   -0.10    9.30
   2 -10  -6   25.70    9.50
   2 -10  -6    6.00    6.60
  -2  10   6    3.80    9.80
  -3  -9  -6   -2.20    7.20
  -2  -9  -6    0.10    6.10
  -2  -9  -6   12.00    8.50
   2   9   6   -2.90   10.40
  -1  -9  -6   11.80    5.00
   1   9   6   -3.20   10.30
   0  -9  -6    2.80    5.70
   0  -9  -6   -4.70    4.90
   0   9   6   11.20    7.40
   1  -9  -6    6.30    5.60
   1  -9  -6    9.40    5.80
  -1   9   6    8.20    7.10
   2  -9  -6   13.90    5.60
  -2   9   6    0.20    7.40
   3  -9  -6   14.10    6.80
   3  -9  -6   -5.10    7.50
  -3   9   6    1.40    8.10
  -4  -8  -6   -0.10    6.00
  -3  -8  -6    9.90    5.70
  -3  -8  -6    8.50    7.60
  -2  -8  -6    2.70    5.90
  -2  -8  -6   -3.20    4.10
   2   8   6    4.20    7.00
  -1  -8  -6   17.20    5.80
  -1  -8  -6   11.90    4.50
   1   8   6   16.80    6.90
   0  -8  -6   22.40    5.70
   0  -8  -6   11.30    4.30
   0   8   6   25.20    6.40
   1  -8  -6   16.30    5.40
   2  -8  -6   -8.80    5.60
   2  -8  -6   -3.30    3.90
  -2   8   6    1.90    5.80
   3  -8  -6   -3.20    4.90
   3  -8  -6   -5.00    6.20
  -3   8   6    4.70    6.70
   4  -8  -6    2.10    5.90
   4  -8  -6   -3.10    7.10
  -4   8   6    6.80    7.50
  -5  -7  -6    9.00    6.50
  -4  -7  -6    3.60    5.00
  -3  -7  -6    0.70    5.80
  -3  -7  -6   -1.40    4.30
   3   7   6    0.00    6.50
   3   7   6   -1.90    7.30
  -2  -7  -6   31.10    5.10
  -2  -7  -6   34.30    5.90
   2   7   6   35.40    6.90
   2   7   6   43.30   12.50
  -1  -7  -6   27.90    4.80
  -1  -7  -6   17.30    4.80
   1   7   6   16.70    5.60
   1   7   6   24.50    5.50
   0  -7  -6   76.19    6.60
   0  -7  -6   70.49    6.50
   0   7   6   55.69    8.60
   0   7   6   72.49    8.50
   1  -7  -6   25.10    4.70
   1  -7  -6   17.30    4.40
  -1   7   6   19.70    5.20
   2  -7  -6   32.10    5.40
   2  -7  -6   38.00   10.40
  -2   7   6   42.80    7.30
   3  -7  -6    2.80    5.40
   3  -7  -6    8.40    3.80
   4  -7  -6    2.00    4.70
   4  -7  -6    6.00    6.60
  -4   7   6    2.20    6.00
   5  -7  -6    9.00    5.60
   5  -7  -6    9.20    7.90
  -5  -6  -6   -7.50    5.60
   5   6   6    0.80   10.00
  -4  -6  -6    0.00    4.10
  -4  -6  -6   -2.60    6.90
   4   6   6  -14.30    6.60
  -3  -6  -6    9.20    5.50
  -3  -6  -6    9.90    3.50
  -3  -6  -6    2.00    5.80
   3   6   6    8.80    5.70
   3   6   6    6.10    5.70
  -2  -6  -6  134.79    8.90
  -2  -6  -6  141.69    8.50
   2   6   6  132.79   10.50
   2   6   6  131.49   10.30
  -1  -6  -6   29.60    4.30
  -1  -6  -6   24.20    4.90
  -1  -6  -6   30.20    5.90
  -1  -6  -6   33.40    4.70
   1   6   6   35.20    5.20
   1   6   6   32.40    5.10
   1   6   6   31.40    6.20
   0  -6  -6   -5.00    3.50
   0  -6  -6    4.90    4.60
   0  -6  -6   -3.60    2.80
   0  -6  -6    4.90    3.00
   0   6   6    6.20    4.60
   0   6   6    2.30    3.30
   1  -6  -6   25.10    4.30
   1  -6  -6   24.10    4.40
   1  -6  -6   29.90    4.50
  -1   6   6   27.20    4.70
  -1   6   6   25.60    4.40
   2  -6  -6  129.69    8.80
   2  -6  -6  130.19    8.00
   2  -6  -6  131.29    8.10
  -2   6   6  151.08    9.40
  -2   6   6  126.79    9.30
   3  -6  -6    3.60    4.50
   4  -6  -6    1.00    3.90
   4  -6  -6   -7.20    5.10
   5  -6  -6    0.90    4.60
   5  -6  -6  -12.70    7.00
  -6  -5  -6    6.20    6.80
   6   5   6   10.30   11.70
  -5  -5  -6   -2.40    4.60
   5   5   6   13.60    7.50
  -4  -5  -6   15.90    5.90
  -4  -5  -6    5.80    5.60
  -4  -5  -6   18.00    4.30
   4   5   6   10.50    5.40
   4   5   6    0.60    5.50
  -3  -5  -6   78.99    6.30
  -3  -5  -6   63.39    7.20
   3   5   6   74.39    9.30
   3   5   6   72.39    8.30
  -2  -5  -6    2.90    3.20
  -2  -5  -6    0.20    3.60
  -2  -5  -6    6.40    4.40
  -2  -5  -6    3.80    2.60
   2   5   6    4.10    5.30
   2   5   6   -1.10    3.40
   2   5   6    5.80    3.80
  -1  -5  -6   13.70    3.40
  -1  -5  -6   13.60    4.10
  -1  -5  -6   14.60    4.40
  -1  -5  -6   15.00    2.70
   1   5   6   17.50    4.60
   1   5   6   12.50    3.60
   1   5   6    9.30    3.50
   0  -5  -6    0.50    3.80
   0  -5  -6    4.10    2.40
   0  -5  -6   -0.90    2.10
   0  -5  -6    3.40    2.70
   0   5   6   -6.10    3.20
   0   5   6   -3.70    2.80
   1  -5  -6   13.60    2.80
   1  -5  -6   14.80    2.90
   1  -5  -6   10.80    3.00
  -1   5   6   11.60    3.00
  -1   5   6   17.30    4.90
   2  -5  -6    3.30    2.40
   2  -5  -6    2.60    2.80
   2  -5  -6    0.60    2.40
  -2   5   6   -2.70    3.50
  -2   5   6    3.70    3.30
  -2   5   6    2.00    3.50
   3  -5  -6   79.09    5.60
   3  -5  -6   64.19    6.40
   3  -5  -6   69.39    6.20
  -3   5   6   74.19    6.70
   4  -5  -6   20.60    5.40
   4  -5  -6   13.30    3.50
   5  -5  -6    3.20    4.10
  -5   5   6   -3.60    6.80
   6  -5  -6  -12.30    8.80
   6  -5  -6   -3.50    5.40
  -6   5   6   -8.70    7.90
  -6  -4  -6   -4.70    5.10
   6   4   6   -4.30   10.90
  -5  -4  -6   16.00    4.40
  -5  -4  -6    4.90    6.10
  -5  -4  -6    0.70    6.70
   5   4   6   13.00    7.10
  -4  -4  -6   -3.60    4.90
  -4  -4  -6    2.70    4.80
  -4  -4  -6   -8.30    5.30
   4   4   6   -1.00    4.40
   4   4   6   -5.60    4.90
  -3  -4  -6    4.00    4.40
  -3  -4  -6    0.90    2.50
  -3  -4  -6    2.50    3.70
  -3  -4  -6    1.00    3.30
   3   4   6   -1.20    3.90
  -2  -4  -6    7.00    3.10
  -2  -4  -6    5.60    2.00
  -2  -4  -6    5.90    3.00
  -2  -4  -6    6.10    3.50
   2   4   6    3.70    3.90
   2   4   6    8.40    3.50
   2   4   6    3.30    3.30
  -1  -4  -6  130.19    7.10
  -1  -4  -6  125.29    6.80
  -1  -4  -6  127.29    7.00
   1   4   6  135.59    7.50
   1   4   6  117.79    7.10
   1   4   6  131.89    7.50
   0  -4  -6   70.99    4.80
   0  -4  -6   77.69    4.80
   0  -4  -6   80.29    5.20
   0   4   6   73.49    5.40
   0   4   6   78.39    5.20
   0   4   6   68.09    5.90
   1  -4  -6  121.79    6.20
   1  -4  -6  128.29    6.20
   1  -4  -6  122.29    7.00
  -1   4   6  119.79    6.20
  -1   4   6  125.09    6.80
   2  -4  -6    7.10    2.80
   2  -4  -6    7.10    2.00
   2  -4  -6    4.20    2.00
  -2   4   6    6.70    2.50
   3  -4  -6    0.50    2.10
   3  -4  -6    1.80    2.80
   3  -4  -6    4.20    2.00
  -3   4   6    5.00    3.00
   4  -4  -6    5.20    2.60
   4  -4  -6    3.60    3.00
   4  -4  -6    3.80    3.50
   5  -4  -6   19.50    5.40
   5  -4  -6   12.50    4.00
   6  -4  -6    7.10    6.40
   6  -4  -6   -2.50    4.70
  -6  -3  -6    6.40    9.30
   6   3   6   16.40    9.30
  -5  -3  -6    2.30    6.30
  -5  -3  -6    4.20    3.50
  -5  -3  -6   -3.00    6.00
   5   3   6   -2.50    6.30
  -4  -3  -6   19.60    3.40
  -4  -3  -6   16.80    4.70
  -4  -3  -6   14.40    5.00
   4   3   6   20.70    5.60
   4   3   6    9.30    4.40
  -3  -3  -6   11.00    4.00
  -3  -3  -6   17.20    4.00
  -3  -3  -6   18.10    3.00
  -3  -3  -6    9.90    3.90
   3   3   6   14.20    4.00
   3   3   6   16.50    4.20
  -2  -3  -6    4.70    3.00
  -2  -3  -6    4.50    2.70
  -2  -3  -6    3.50    2.60
  -2  -3  -6    3.90    2.60
   2   3   6    4.00    3.00
   2   3   6    2.00    2.50
   2   3   6    4.00    3.40
   2   3   6    3.30    2.40
  -1  -3  -6   11.60    2.70
  -1  -3  -6   21.70    3.00
  -1  -3  -6   16.30    2.50
  -1  -3  -6   15.10    2.60
   1   3   6   14.60    3.00
   1   3   6   19.40    2.90
   1   3   6   12.60    2.90
   1   3   6   19.70    3.00
   0  -3  -6   13.30    2.10
   0  -3  -6   13.80    2.40
   0  -3  -6    8.30    1.90
   0   3   6    9.80    2.90
   0   3   6   14.60    2.50
   0   3   6   11.50    2.30
   1  -3  -6   13.70    2.60
   1  -3  -6   14.60    2.20
   1  -3  -6   15.20    2.10
  -1   3   6    8.70    3.10
  -1   3   6   16.70    2.30
   2  -3  -6    4.00    2.30
   2  -3  -6    3.20    1.40
   2  -3  -6    2.40    1.50
  -2   3   6    5.60    1.70
   3  -3  -6   15.80    3.40
   3  -3  -6   12.40    2.30
   3  -3  -6   13.70    2.30
  -3   3   6   16.80    2.70
   4  -3  -6   20.90    3.20
   4  -3  -6   21.30    4.50
   5  -3  -6   -0.50    3.90
   5  -3  -6   -0.80    3.60
   5  -3  -6    4.10    3.00
   6  -3  -6   -5.50    4.40
   6  -3  -6    5.20    6.10
  -7  -2  -6    5.20    7.00
   7   2   6    4.00    9.10
   7   2   6   -9.50   10.20
  -6  -2  -6   15.40    8.40
  -6  -2  -6    7.30    4.40
   6   2   6    4.20    7.50
  -5  -2  -6    0.90    5.80
  -5  -2  -6   -4.60    5.80
  -5  -2  -6    2.40    3.30
   5   2   6    1.40    4.80
  -4  -2  -6    2.10    4.10
  -4  -2  -6    4.70    2.50
  -4  -2  -6   -2.60    4.80
   4   2   6    3.80    3.90
   4   2   6    3.60    4.70
  -3  -2  -6    6.00    3.20
  -3  -2  -6    2.40    3.20
  -3  -2  -6    0.80    3.20
  -3  -2  -6    3.70    2.00
   3   2   6    7.50    3.00
   3   2   6    9.00    3.80
   3   2   6    4.80    2.40
   3   2   6    1.10    4.10
  -2  -2  -6  123.69    6.60
  -2  -2  -6  123.29    7.10
  -2  -2  -6  130.59    5.60
  -2  -2  -6  110.49    6.90
   2   2   6  113.69    7.00
   2   2   6  113.29    6.70
   2   2   6  109.79    6.50
   2   2   6  126.49    7.40
   2   2   6  123.29    6.00
  -1  -2  -6   17.40    2.80
  -1  -2  -6   13.30    2.30
  -1  -2  -6   11.10    1.80
  -1  -2  -6   13.90    2.50
   1   2   6   15.60    2.90
   1   2   6   11.10    2.50
   1   2   6   12.50    2.40
   1   2   6   18.40    2.40
   0  -2  -6   70.09    3.80
   0  -2  -6   68.49    3.90
   0  -2  -6   61.79    3.70
   0   2   6   67.59    4.00
   0   2   6   70.39    4.10
   0   2   6   77.09    4.10
   1  -2  -6   13.30    1.90
   1  -2  -6   12.20    2.10
   1  -2  -6   11.50    1.70
   1  -2  -6   14.20    2.30
  -1   2   6   10.10    2.20
  -1   2   6   14.30    1.70
   2  -2  -6  113.39    4.90
   2  -2  -6  124.59    6.50
   2  -2  -6  117.49    4.80
  -2   2   6  112.99    4.60
   3  -2  -6    3.00    2.20
   3  -2  -6    2.50    1.50
   3  -2  -6    2.00    1.30
   4  -2  -6    3.10    2.00
   4  -2  -6    5.40    2.20
   4  -2  -6   -1.80    3.20
   5  -2  -6   -1.80    3.90
   5  -2  -6    0.50    2.50
   5  -2  -6   -1.70    2.50
   6  -2  -6   -3.10    3.60
   6  -2  -6    5.90    5.50
   7  -2  -6   -2.50    5.90
   7  -2  -6   -9.70    9.00
  -7  -1  -6    3.00    7.10
   7   1   6   -0.20   11.00
   7   1   6   -4.30    9.00
  -6  -1  -6    6.00    4.70
  -6  -1  -6  -14.40    7.80
   6   1   6    1.80    8.20
   6   1   6    8.20    6.60
  -5  -1  -6    3.40    6.00
  -5  -1  -6    6.70    3.20
  -5  -1  -6   11.00    5.30
   5   1   6   13.00    5.00
   5   1   6    3.10    3.90
  -4  -1  -6   26.60    3.60
  -4  -1  -6   29.20    5.40
  -4  -1  -6   20.50    4.70
   4   1   6   14.00    6.00
   4   1   6   20.90    4.70
  -3  -1  -6    1.50    3.00
  -3  -1  -6   -0.10    3.00
  -3  -1  -6   -0.40    1.50
  -3  -1  -6   -1.90    2.90
   3   1   6   -0.50    3.30
   3   1   6   -2.10    2.40
   3   1   6    1.20    2.90
   3   1   6   -0.60    1.70
   3   1   6   -1.00    3.60
  -2  -1  -6   -0.40    2.20
  -2  -1  -6    1.20    2.00
  -2  -1  -6    4.20    1.10
  -2  -1  -6    1.50    2.40
   2   1   6    2.20    2.00
   2   1   6    7.20    2.70
   2   1   6    1.80    1.30
   2   1   6    1.40    2.50
   2   1   6    2.10    2.30
  -1  -1  -6   30.40    2.70
  -1  -1  -6   28.10    3.00
  -1  -1  -6   29.60    1.90
  -1  -1  -6   32.40    3.10
  -1  -1  -6   24.00    3.20
   1   1   6   27.80    2.80
   1   1   6   24.40    3.60
   1   1   6   32.50    3.50
   0  -1  -6   37.80    2.70
   0  -1  -6   36.10    2.30
   0  -1  -6   40.20    2.40
   0  -1  -6   37.20    2.50
   0   1   6   39.70    2.70
   0   1   6   40.20    2.70
   1  -1  -6   26.20    1.70
   1  -1  -6   29.10    1.90
   1  -1  -6   30.30    2.80
   1  -1  -6   31.00    2.60
  -1   1   6   27.00    1.70
  -1   1   6   30.30    1.70
   2  -1  -6    2.70    2.10
   2  -1  -6    3.00    0.80
   2  -1  -6    1.70    0.70
   2  -1  -6    3.40    1.90
  -2   1   6    2.70    1.70
   3  -1  -6    0.40    2.10
   3  -1  -6    1.00    1.30
  -3   1   6   -1.10    2.10
   4  -1  -6   20.70    3.00
   4  -1  -6   25.70    2.80
  -4   1   6   25.20    4.30
   5  -1  -6    6.00    2.70
   5  -1  -6   -2.00    6.10
   5  -1  -6    6.90    2.60
  -5   1   6    6.50    7.10
   6  -1  -6    0.80    6.50
   6  -1  -6    6.50    3.50
  -6   1   6   -2.00    5.00
   7  -1  -6    0.40    4.90
   7  -1  -6    5.00    8.90
   7   0   6   11.70   10.50
   7   0   6   -5.60   10.00
  -6   0  -6   -3.10    8.20
  -6   0  -6   10.30    4.60
   6   0   6    6.70    6.10
   6   0   6    8.40    7.60
  -5   0  -6   15.40    3.70
  -5   0  -6   13.40    7.40
  -5   0  -6   11.60    5.70
   5   0   6   13.90    5.40
   5   0   6   22.00   10.40
  -4   0  -6    0.20    2.30
  -4   0  -6    1.10    4.20
  -4   0  -6   -2.50    4.20
   4   0   6    0.40    3.30
   4   0   6    1.10    2.90
   4   0   6   -0.20    3.50
   4   0   6    6.60    3.80
  -3   0  -6   12.90    4.40
  -3   0  -6    9.70    1.70
  -3   0  -6    5.10    3.50
  -3   0  -6    3.70    2.80
   3   0   6   12.10    4.40
   3   0   6   15.40    3.50
   3   0   6    6.60    3.80
   3   0   6    7.70    1.90
   3   0   6    7.30    2.80
  -2   0  -6  106.59    5.90
  -2   0  -6   99.89    6.10
  -2   0  -6  101.99    4.20
  -2   0  -6  103.89    6.20
   2   0   6  101.59    4.40
   2   0   6  114.49    6.00
   2   0   6  103.09    6.30
   2   0   6  103.29    5.80
  -1   0  -6  172.38    7.10
  -1   0  -6  160.18    7.00
  -1   0  -6  168.28    7.10
   1   0   6  148.99    7.80
   1   0   6  164.08    7.00
   1   0   6  156.18    7.40
   0   0  -6   20.30    1.50
   0   0  -6   17.50    1.80
   0   0  -6   20.30    1.50
   0   0   6   22.40    1.90
   0   0   6   18.80    2.00
   1   0  -6  146.89    5.80
   1   0  -6  165.28    5.70
   1   0  -6  166.48    6.90
   1   0  -6  168.88    6.90
  -1   0   6  164.48    6.90
   2   0  -6  109.49    5.80
   2   0  -6  105.29    6.00
  -2   0   6  104.89    6.10
   3   0  -6   10.60    1.40
   3   0  -6    7.20    2.70
  -3   0   6    7.30    2.40
   4   0  -6    0.20    1.60
   4   0  -6    2.40    3.30
   4   0  -6    0.60    1.80
  -4   0   6    4.60    2.50
   5   0  -6    9.60    2.60
   5   0  -6   -2.80    3.80
  -5   0   6    6.10    3.60
   6   0  -6    4.50    3.60
   6   0  -6    0.10    5.40
  -6   0   6   10.60    6.00
   7   0  -6   -1.30    5.00
   7   0  -6   -3.60    8.00
  -7   0   6    6.60    6.60
   7  -1   6    6.10   10.90
   7  -1   6  -17.50    8.30
  -6   1  -6  -15.00    8.30
   6  -1   6   -1.20    7.80
   6  -1   6   -0.40    5.80
  -5   1  -6    8.50    5.50
  -5   1  -6    3.80    5.60
   5  -1   6   -2.90    4.10
   5  -1   6   13.50    5.60
  -4   1  -6    9.90    4.60
  -4   1  -6   10.00    4.40
   4  -1   6   11.40    3.40
   4  -1   6   12.60    3.80
   4  -1   6    3.30    3.90
  -3   1  -6  167.88   10.50
  -3   1  -6  175.68    8.90
  -3   1  -6  149.69    8.60
   3  -1   6  156.58    8.50
   3  -1   6  151.28   10.30
   3  -1   6  169.58    8.60
   3  -1   6  161.38    9.80
   3  -1   6  168.38    7.30
  -2   1  -6   26.30    3.80
  -2   1  -6   25.40    4.00
  -2   1  -6   23.50    3.10
   2  -1   6   34.50    4.40
   2  -1   6   32.10    4.60
   2  -1   6   33.20    2.10
   2  -1   6   26.70    3.20
   2  -1   6   27.70    3.20
   2  -1   6   31.50    2.00
  -1   1  -6  180.48    7.50
  -1   1  -6  176.48    7.50
  -1   1  -6  171.98    7.50
   1  -1   6  162.58    8.40
   1  -1   6  176.08    7.90
   1  -1   6  171.58    7.40
   0   1  -6  128.69    4.90
   0   1  -6  122.09    5.30
   0  -1   6  132.19    5.40
   0  -1   6  123.29    5.30
   0  -1   6  123.09    4.90
   1   1  -6  178.68    6.40
   1   1  -6  175.58    6.70
   1   1  -6  175.38    7.30
  -1  -1   6  175.38    6.10
  -1  -1   6  171.78    6.10
  -1  -1   6  180.28    7.40
   2   1  -6   27.80    1.50
   2   1  -6   30.40    1.70
   2   1  -6   23.30    3.30
  -2  -1   6   31.60    3.60
   3   1  -6  165.08    6.30
  -3  -1   6  163.58    9.20
   4   1  -6    7.20    2.00
   4   1  -6    9.30    2.30
  -4  -1   6   11.40    3.20
   5   1  -6    8.20    2.60
   5   1  -6    1.50    4.40
   5   1  -6    1.40    2.60
  -5  -1   6    7.00    4.10
   6   1  -6    3.00    3.50
   6   1  -6   -1.80    5.80
  -6  -1   6    2.70    4.80
   7   1  -6   -3.90    8.20
   7   1  -6    6.60    5.20
  -7  -1   6  -11.30    6.10
   7  -2   6   -5.80    9.80
   7  -2   6    4.80   10.60
  -6   2  -6    2.60    8.20
   6  -2   6   -1.40    6.20
   6  -2   6    8.00    6.00
  -5   2  -6    1.40    5.80
  -5   2  -6    5.30    5.50
   5  -2   6   -9.90    4.80
   5  -2   6   -0.30    4.30
  -4   2  -6   29.00    5.20
  -4   2  -6   40.10    5.60
   4  -2   6   52.39    6.50
   4  -2   6   44.70    4.80
  -3   2  -6    6.30    3.00
  -3   2  -6   12.40    3.50
  -3   2  -6   11.30    3.50
   3  -2   6    8.00    3.50
   3  -2   6   11.30    3.40
   3  -2   6    7.80    4.40
   3  -2   6    7.50    2.00
   3  -2   6    9.20    2.30
   3  -2   6    7.00    2.90
  -2   2  -6  133.29    7.30
  -2   2  -6  140.39    7.20
  -2   2  -6  139.09    7.50
   2  -2   6  138.49    7.70
   2  -2   6  145.19    5.80
   2  -2   6  129.19    7.50
   2  -2   6  139.89    7.30
   2  -2   6  149.19    5.90
   2  -2   6  115.69    6.70
  -1   2  -6  323.67   12.60
  -1   2  -6  317.37   12.60
  -1   2  -6  328.27   12.60
  -1   2  -6  306.67   12.40
  -1   2  -6  340.37   11.20
   1  -2   6  311.27   11.30
   1  -2   6  322.97   12.70
   1  -2   6  306.87   12.40
   1  -2   6  338.17   13.40
   0   2  -6   50.59    3.20
   0   2  -6   49.30    2.80
   0   2  -6   54.39    3.30
   0  -2   6   51.89    2.90
   0  -2   6   50.99    3.20
   1   2  -6  305.67   11.10
   1   2  -6  309.17   11.10
   1   2  -6  315.37   11.90
  -1  -2   6  298.27   10.90
  -1  -2   6  314.37   11.90
  -1  -2   6  306.87   11.00
   2   2  -6  125.09    6.90
   2   2  -6  127.19    5.30
   2   2  -6  138.59    5.40
  -2  -2   6  131.29    5.10
  -2  -2   6  131.29    7.00
   3   2  -6   10.10    1.70
   3   2  -6    9.40    1.60
  -3  -2   6    9.60    2.60
  -3  -2   6    5.10    1.60
   4   2  -6   45.60    3.70
  -4  -2   6   46.10    5.00
   5   2  -6   -3.40    3.20
   6   2  -6   -6.00    3.50
   6   2  -6   -4.30    5.80
  -6  -2   6    6.00    5.10
   7   2  -6  -12.00    6.90
   7   2  -6   22.60    7.70
  -7  -2   6    2.80    8.00
   7  -3   6   19.40   13.40
  -6   3  -6   22.20    8.50
   6  -3   6    9.30    7.10
   6  -3   6    8.20    8.20
  -5   3  -6   18.60    6.60
  -5   3  -6    9.00    6.20
   5  -3   6    2.50    4.90
   5  -3   6    3.50    4.30
  -4   3  -6   14.50    4.60
  -4   3  -6   12.40    4.60
   4  -3   6    9.20    4.70
   4  -3   6   12.70    3.60
   4  -3   6    8.90    5.60
  -3   3  -6    6.80    3.80
  -3   3  -6    2.30    3.50
  -3   3  -6    6.60    3.30
   3  -3   6    3.40    3.30
   3  -3   6    9.20    2.50
   3  -3   6    7.10    3.80
  -2   3  -6    3.20    1.90
  -2   3  -6   -2.20    2.50
  -2   3  -6    1.00    2.70
  -2   3  -6    2.80    2.40
   2  -3   6   -3.00    2.60
   2  -3   6   -0.10    3.30
   2  -3   6   -0.30    1.60
   2  -3   6    0.80    2.70
   2  -3   6   -4.40    2.20
  -1   3  -6  263.27   10.60
  -1   3  -6  250.77   10.50
  -1   3  -6  233.18   10.80
  -1   3  -6  253.97    9.60
   1  -3   6  256.77   10.60
   1  -3   6  229.78   10.40
   1  -3   6  257.27    9.80
   1  -3   6  256.57   11.00
   0   3  -6   15.90    2.20
   0   3  -6   11.30    2.00
   0   3  -6   14.90    2.20
   0  -3   6   14.40    2.10
   0  -3   6   12.70    2.50
   0  -3   6   14.80    2.80
   1   3  -6  256.87   10.60
   1   3  -6  269.37   10.00
  -1  -3   6  242.58   11.50
  -1  -3   6  262.47   10.00
   2   3  -6   -0.60    1.30
  -2  -3   6    2.90    1.60
  -2  -3   6    2.20    1.90
   3   3  -6    6.70    1.90
   3   3  -6    7.70    1.90
  -3  -3   6    9.30    2.60
  -3  -3   6    2.90    4.10
   4   3  -6    7.80    2.50
   4   3  -6   12.70    3.00
  -4  -3   6    7.90    3.20
  -4  -3   6    7.90    3.50
   5   3  -6   12.10    3.20
  -5  -3   6    6.80    4.30
   6   3  -6   -5.40    3.90
  -6  -3   6    0.40    5.80
   7   3  -6  -10.20    8.20
   7   3  -6   11.80    6.50
  -7  -3   6   -6.60    8.60
  -6   4  -6    1.30   15.50
   6  -4   6   -3.80    9.00
   6  -4   6   -4.20    8.30
  -5   4  -6   -4.20    5.80
   5  -4   6  -10.00    5.90
   5  -4   6   -0.40    4.80
  -4   4  -6   12.80    5.20
  -4   4  -6   15.60    9.70
   4  -4   6   10.20    3.50
   4  -4   6    7.20    5.20
   4  -4   6    5.40    4.00
  -3   4  -6    7.50    4.60
  -3   4  -6    8.60    3.50
  -3   4  -6   13.60    4.90
   3  -4   6    5.80    4.10
   3  -4   6    0.10    4.70
   3  -4   6   15.00    3.50
  -2   4  -6   42.70    4.30
  -2   4  -6   51.19    5.10
  -2   4  -6   36.40    5.00
  -2   4  -6   38.00    3.90
   2  -4   6   35.20    5.20
   2  -4   6   33.70    5.30
   2  -4   6   30.30    4.30
  -1   4  -6   66.29    5.20
  -1   4  -6   65.49    4.40
  -1   4  -6   83.09    5.20
   1  -4   6   72.49    6.10
   1  -4   6   85.39    5.60
   1  -4   6   73.69    5.70
   1  -4   6   77.19    4.70
   0   4  -6    4.30    2.00
   0   4  -6    5.20    2.10
   0   4  -6    4.30    1.70
   0  -4   6    0.50    1.90
   0  -4   6    3.20    3.10
   1   4  -6   78.49    6.00
   1   4  -6   78.09    4.50
   1   4  -6   76.09    4.60
  -1  -4   6   79.59    5.50
  -1  -4   6   74.19    5.10
  -1  -4   6   81.69    5.00
   2   4  -6   40.40    3.40
   2   4  -6   28.40    3.20
  -2  -4   6   38.70    3.80
  -2  -4   6   35.30    3.80
   3   4  -6    6.50    2.40
   3   4  -6    5.70    2.10
  -3  -4   6    7.70    3.00
  -3  -4   6    5.10    2.70
   4   4  -6    3.40    2.70
   4   4  -6    7.70    2.80
  -4  -4   6    7.40    3.90
   5   4  -6    0.90    3.40
  -5  -4   6   -4.10    4.30
   6   4  -6    2.60    7.60
   6  -5   6    8.20    8.10
   6  -5   6    1.90    9.60
  -5   5  -6    0.50    7.40
   5  -5   6    0.70    6.10
   5  -5   6   -9.20    5.70
  -4   5  -6   17.30    6.40
  -4   5  -6   15.10    4.80
   4  -5   6   17.40    4.60
   4  -5   6   26.00    7.80
   4  -5   6   18.80    6.00
  -3   5  -6    7.10    4.00
  -3   5  -6    4.10    5.10
   3  -5   6    3.40    3.20
   3  -5   6    5.60    4.40
   3  -5   6    1.00    4.30
  -2   5  -6    7.10    3.80
  -2   5  -6   15.30    4.10
  -2   5  -6   17.00    3.50
   2  -5   6    5.80    5.30
   2  -5   6   21.60    4.70
   2  -5   6   18.30    3.50
   2  -5   6    6.70    3.60
  -1   5  -6    6.00    2.90
  -1   5  -6    9.20    3.80
   1  -5   6   11.40    3.30
   1  -5   6    6.50    2.60
   1  -5   6    4.60    3.90
   1  -5   6    7.90    3.00
   0   5  -6   14.30    3.20
   0   5  -6   20.50    2.80
   0   5  -6   14.90    3.70
   0  -5   6   14.00    3.00
   0  -5   6   10.70    6.30
   0  -5   6   12.50    3.00
   0  -5   6    8.80    2.40
   1   5  -6   10.70    2.60
   1   5  -6   10.20    2.30
  -1  -5   6    7.40    2.20
  -1  -5   6   12.40    4.00
  -1  -5   6   13.20    3.40
  -1  -5   6    6.10    2.60
   2   5  -6   12.00    2.80
   2   5  -6   12.00    2.90
  -2  -5   6   11.60    2.90
  -2  -5   6    5.70    3.90
  -2  -5   6    6.40    3.00
  -2  -5   6    9.60    3.00
   3   5  -6    5.80    2.50
   3   5  -6    1.60    2.90
  -3  -5   6    3.30    4.50
  -3  -5   6    9.20    3.30
  -3  -5   6    4.30    3.40
  -3  -5   6    6.70    3.00
  -4  -5   6   20.90    4.70
   5   5  -6    3.80    4.20
  -5  -5   6   -6.20    6.00
  -5  -5   6   10.10    5.70
   6   5  -6   -4.20    5.30
  -6  -5   6   11.00    7.50
  -6  -5   6   -0.40    6.80
   6  -6   6    6.40   10.20
   6  -6   6  -10.30   10.20
  -5   6  -6   13.40    8.90
   5  -6   6   13.10    8.20
   5  -6   6    5.70    6.90
  -4   6  -6   -0.70    6.40
  -4   6  -6   11.60    6.00
   4  -6   6    7.40    5.10
  -3   6  -6    0.80    5.40
  -3   6  -6   -0.40    4.40
   3  -6   6    5.40    5.00
   3  -6   6   13.70    6.00
   3  -6   6   11.20    4.20
  -2   6  -6   16.00    3.80
  -2   6  -6   18.10    4.90
   2  -6   6   18.20    4.10
   2  -6   6   20.90    4.60
   2  -6   6   21.70    5.80
  -1   6  -6    9.90    3.20
  -1   6  -6   17.50    4.30
  -1   6  -6   13.40    4.80
   1  -6   6   12.80    4.10
   1  -6   6   11.30    3.60
   1  -6   6   12.10    4.30
   1  -6   6   23.00    5.80
   0   6  -6   14.50    3.30
   0   6  -6   13.50    4.00
   0  -6   6   16.20    3.70
   0  -6   6    8.10    4.80
   0  -6   6   15.30    3.00
   0  -6   6   14.40    3.50
   1   6  -6   12.00    3.60
   1   6  -6    7.40    3.00
  -1  -6   6   11.30    3.40
  -1  -6   6   16.60    3.70
   2   6  -6   22.10    4.20
   2   6  -6   17.90    3.50
  -2  -6   6    2.40    5.80
  -2  -6   6   17.40    4.10
  -2  -6   6   17.40    3.90
   3   6  -6   -1.60    2.80
  -3  -6   6   -0.20    3.40
  -3  -6   6    0.20    4.00
   4   6  -6   12.90    3.90
  -4  -6   6    5.00    7.00
  -4  -6   6   -7.20    4.50
   5   6  -6    9.90    5.00
  -5  -6   6    4.10    7.00
  -5  -6   6   10.20    6.10
   6   6  -6    8.40    6.80
  -6  -6   6  -11.40    6.50
  -6  -6   6   -7.50    8.20
   5  -7   6   -3.30    7.70
  -4   7  -6    8.50    9.40
   4  -7   6   16.60    7.30
   4  -7   6   -6.00    6.20
  -3   7  -6    8.70    5.40
   3  -7   6   -2.60    5.50
   3  -7   6   -8.90    5.60
  -2   7  -6   -3.90    3.50
  -2   7  -6    1.50    6.50
   2  -7   6    6.00    6.20
   2  -7   6    1.50    4.10
   2  -7   6   -9.70    7.10
  -1   7  -6   25.90    5.90
  -1   7  -6   27.00    4.50
   1  -7   6   28.80    4.90
   1  -7   6   38.60    5.70
   1  -7   6   43.00    5.90
   0   7  -6   36.60    5.00
   0   7  -6   43.60    6.90
   0   7  -6   29.00    5.70
   0  -7   6   37.70    5.60
   0  -7   6   47.40    6.50
   0  -7   6   29.20    6.80
   0  -7   6   32.70    5.70
   1   7  -6   42.20    5.70
  -1  -7   6   29.20    5.00
  -1  -7   6   31.30    5.60
  -1  -7   6   39.50    5.50
   2   7  -6   -1.20    3.70
  -2  -7   6   -1.40    4.50
  -2  -7   6   -0.70    3.80
   3   7  -6   -0.40    4.40
  -3  -7   6   -3.00    6.10
   4   7  -6    5.00    4.80
  -4  -7   6    7.10    5.70
  -4  -7   6    0.70    6.50
   5   7  -6  -10.90    6.10
  -5  -7   6    1.90    8.50
  -5  -7   6    1.90    6.90
   5  -8   6   -9.30    9.20
   4  -8   6   16.20    9.30
   4  -8   6   -0.30    8.10
  -3   8  -6   -1.80    6.70
   3  -8   6    3.20    6.00
   3  -8   6  -10.00    6.90
  -2   8  -6   80.99   10.10
   2  -8   6   82.69    9.10
   2  -8   6   80.49   10.10
   2  -8   6  142.09   20.60
  -1   8  -6   45.40    7.00
   1  -8   6   35.00    7.90
   1  -8   6   44.90    7.00
   0   8  -6   -2.70    4.10
   0  -8   6    2.10    4.50
   0  -8   6    6.20    6.20
   0  -8   6   -5.80    5.00
   1   8  -6   55.99    7.30
  -1  -8   6   45.20    7.00
  -1  -8   6   52.69    8.60
  -2  -8   6   86.29    8.50
   3   8  -6    3.10    4.90
  -3  -8   6    2.50    5.20
  -3  -8   6    1.50    6.10
   4   8  -6   -4.30    6.20
  -4  -8   6   -4.90    7.80
  -4  -8   6    7.20    6.40
   5   8  -6    2.10    7.90
  -5  -8   6   12.20    7.50
  -5  -8   6   -8.10    9.80
   4  -9   6    2.70    9.20
   3  -9   6   30.10    8.10
  -2   9  -6    9.30    7.60
   2  -9   6   11.80   10.50
   2  -9   6   13.90    6.20
  -1   9  -6   12.00    6.40
   1  -9   6   13.90    6.10
   1  -9   6   13.30    6.80
   0   9  -6    5.20    5.80
   0  -9   6   13.00    6.70
   0  -9   6   -2.10    5.10
  -1  -9   6   14.40    5.60
  -1  -9   6   14.20   12.10
   2   9  -6   16.50    6.50
  -2  -9   6   24.70    7.10
  -2  -9   6   21.60    6.50
   3   9  -6   35.80    7.60
  -3  -9   6   55.59   10.00
  -3  -9   6   25.30    6.60
   4   9  -6    1.70    7.00
  -4  -9   6   -0.40    7.20
  -4  -9   6    2.00   11.30
   3 -10   6   11.40    9.90
   2 -10   6    2.30    7.10
  -1  10  -6    0.70    8.90
   1 -10   6   -1.40    6.30
   0  10  -6   18.80    8.10
   0 -10   6   11.00    6.50
   1  10  -6   14.70    7.70
  -1 -10   6   15.40    9.00
  -1 -10   6    7.50    6.90
  -2 -10   6   -0.40    6.80
   3  10  -6   16.50    8.10
  -3 -10   6   12.20   11.00
  -3 -10   6    0.70    9.40
   1 -11   6    3.00    8.10
   0  11  -6   14.80    9.10
   0 -11   6   10.60    7.50
   1  11  -6  -11.80    9.70
  -1 -11   6   -3.60    7.80
  -1 -11   6   -5.40   10.70
  -2 -10  -7    7.00    7.90
  -1 -10  -7    8.90    8.30
  -1 -10  -7   13.50    7.30
   1  10   7   -2.20   10.80
   0 -10  -7   11.00    7.20
   0  10   7    5.40   10.40
   1 -10  -7   -4.80    7.50
   1 -10  -7    3.00    6.70
  -1  10   7   -4.90    9.60
   2 -10  -7   17.20    8.30
  -3  -9  -7    7.60    7.70
  -2  -9  -7    5.80    5.90
  -2  -9  -7   -1.10    7.70
  -1  -9  -7    1.40    6.80
  -1  -9  -7   -2.00    5.30
   1   9   7   -3.30    8.70
   0  -9  -7   10.70    6.00
   0  -9  -7  -10.00    6.10
   0   9   7   13.00    7.70
   1  -9  -7    1.60    6.30
  -1   9   7    0.10    7.00
   2  -9  -7    9.50    5.90
   2  -9  -7   11.40    7.50
  -2   9   7   13.00    7.90
   3  -9  -7    0.20    8.40
   3  -9  -7    1.20    6.40
  -3   9   7   15.70    8.20
  -4  -8  -7   -0.40    6.30
  -3  -8  -7    4.90    6.10
  -3  -8  -7   19.00    9.10
  -2  -8  -7   -3.50    6.00
  -2  -8  -7    5.00    4.90
   2   8   7  -11.20    9.90
  -1  -8  -7    3.40    5.40
  -1  -8  -7   -4.00    4.20
   1   8   7   -1.20    6.90
   0  -8  -7    0.10    5.80
   0  -8  -7   -1.20    4.30
   1  -8  -7   -4.80    5.80
   1  -8  -7    2.10    4.60
  -1   8   7   -6.40    5.50
   2  -8  -7    7.00    5.40
   2  -8  -7   -2.00    4.20
  -2   8   7    3.90    5.80
   3  -8  -7    7.30    5.00
   3  -8  -7    3.00    5.90
  -3   8   7  -10.60    7.00
   4  -8  -7    6.60    6.80
   4  -8  -7    0.50    5.80
  -4   8   7   -9.20    8.50
  -5  -7  -7    4.10    7.00
  -4  -7  -7   -6.00    4.80
  -3  -7  -7    9.70    4.60
  -3  -7  -7    8.50    7.30
   3   7   7  -14.50    7.10
  -2  -7  -7    4.10    4.10
  -2  -7  -7    9.10    5.10
   2   7   7   -1.20    6.20
  -1  -7  -7    4.10    3.70
  -1  -7  -7   11.60    4.70
   0  -7  -7   -1.80    3.40
   0  -7  -7    1.50    3.70
   0   7   7    0.00    4.80
   1  -7  -7    8.80    4.10
   1  -7  -7    7.90    3.90
  -1   7   7    1.60    4.80
   2  -7  -7    0.20    4.40
   2  -7  -7    8.90    3.80
   3  -7  -7    1.60    5.50
   3  -7  -7    0.40    4.10
  -3   7   7    2.40    5.50
   4  -7  -7    9.80    6.20
   4  -7  -7    1.30    4.60
  -4   7   7   -2.20    6.50
   5  -7  -7   -6.40    7.20
   5  -7  -7    1.60    6.10
  -5   7   7   -4.90    8.70
  -5  -6  -7   -6.00    5.10
  -4  -6  -7    7.90    4.50
  -4  -6  -7   -7.80    7.00
  -3  -6  -7   29.70    6.30
  -3  -6  -7   21.70    4.40
   3   6   7   14.70    6.50
   3   6   7   21.60    7.20
  -2  -6  -7   49.60    5.80
  -2  -6  -7   58.39    6.70
   2   6   7   53.69    7.40
   2   6   7   60.09    7.60
  -1  -6  -7   20.10    4.30
  -1  -6  -7   26.90    4.40
  -1  -6  -7   18.60    5.80
   1   6   7   25.20    5.10
   1   6   7   24.20    4.80
   1   6   7   16.40    6.10
   0  -6  -7    0.60    3.40
   0  -6  -7    2.20    3.20
   0  -6  -7    2.10    3.50
   0   6   7   -0.80    5.20
   0   6   7   -8.80    4.00
   1  -6  -7   30.70    4.70
   1  -6  -7   25.20    4.40
   1  -6  -7   26.40    4.30
  -1   6   7   21.30    4.50
  -1   6   7   15.60    5.60
  -1   6   7   21.20    5.20
   2  -6  -7   56.99    6.60
   2  -6  -7   55.19    5.40
   3  -6  -7   12.30    5.10
   3  -6  -7   16.60    3.80
  -3   6   7   22.10    5.20
   4  -6  -7   -1.50    3.90
   4  -6  -7    8.40    5.80
  -4   6   7    3.30    5.80
   5  -6  -7   -0.50    4.80
   5  -6  -7   -4.30    7.80
  -6  -5  -7   10.60    6.80
  -5  -5  -7    8.00    4.70
   5   5   7    4.60    9.60
  -4  -5  -7    0.10    3.20
  -4  -5  -7    2.40    6.50
   4   5   7   -2.30    5.90
   4   5   7    7.10    6.40
  -3  -5  -7   -8.60    4.70
  -3  -5  -7    2.40    5.80
  -3  -5  -7    0.90    3.10
   3   5   7    0.00    4.90
  -2  -5  -7   51.89    7.70
  -2  -5  -7   40.10    5.50
  -2  -5  -7   38.30    4.80
  -2  -5  -7   53.39    5.90
   2   5   7   46.50    7.50
   2   5   7   51.49    8.90
  -1  -5  -7   12.60    5.00
  -1  -5  -7   11.20    2.90
  -1  -5  -7    5.90    4.10
  -1  -5  -7    6.50    2.70
   1   5   7   15.90    4.20
   1   5   7   14.70    3.90
   1   5   7    8.20    4.60
   0  -5  -7    1.90    2.80
   0  -5  -7   -2.50    2.30
   0  -5  -7   -3.10    2.40
   0   5   7    0.10    3.50
   0   5   7    4.60    3.20
   1  -5  -7   17.50    3.20
   1  -5  -7   11.60    2.80
   1  -5  -7    8.70    2.70
  -1   5   7   12.30    3.30
  -1   5   7   14.70    3.20
   2  -5  -7   43.10    4.40
   2  -5  -7   48.50    4.70
   2  -5  -7   36.30    5.20
  -2   5   7   46.10    6.70
  -2   5   7   40.00    6.10
   3  -5  -7    0.50    2.90
   3  -5  -7    3.90    3.50
   3  -5  -7    1.20    2.70
   4  -5  -7   -1.90    4.10
   4  -5  -7    1.20    3.10
   5  -5  -7   13.40    5.90
   5  -5  -7   14.30    4.10
   6  -5  -7    8.10    8.00
   6  -5  -7    9.30   10.00
  -6  -4  -7   10.40    6.20
  -5  -4  -7   12.60    7.60
  -5  -4  -7   23.50    5.10
   5   4   7   28.10    8.20
  -4  -4  -7   31.80    4.60
  -4  -4  -7   24.20    6.50
  -4  -4  -7   26.60    6.20
   4   4   7   31.50    6.80
   4   4   7   26.50    6.50
  -3  -4  -7    5.50    4.50
  -3  -4  -7    7.50    4.40
  -3  -4  -7   -1.60    2.60
   3   4   7    1.50    4.40
   3   4   7    3.20    4.20
  -2  -4  -7    7.30    3.60
  -2  -4  -7   11.60    3.20
  -2  -4  -7    8.90    4.10
  -2  -4  -7   10.70    2.40
   2   4   7    7.70    4.40
   2   4   7    7.90    3.60
   2   4   7   13.90    3.70
  -1  -4  -7   20.30    3.30
  -1  -4  -7   21.30    3.90
  -1  -4  -7   22.50    3.70
   1   4   7   22.60    3.70
   1   4   7   21.60    4.10
   1   4   7   21.60    3.80
   0  -4  -7    2.30    2.20
   0  -4  -7    3.20    2.10
   0   4   7    4.20    3.10
   0   4   7   -0.40    2.60
   0   4   7    6.60    2.90
   1  -4  -7   21.10    2.90
   1  -4  -7   23.40    3.50
   1  -4  -7   23.30    3.10
  -1   4   7   25.80    3.70
  -1   4   7   22.90    3.30
   2  -4  -7    7.10    2.30
   2  -4  -7    7.00    2.50
   2  -4  -7    7.10    2.10
  -2   4   7    4.70    2.40
   3  -4  -7    1.50    2.20
   3  -4  -7   -4.70    2.30
   3  -4  -7    1.30    2.90
  -3   4   7    0.80    3.10
   4  -4  -7   27.10    3.60
   4  -4  -7   31.10    6.40
   5  -4  -7   18.60    4.00
   5  -4  -7   11.10    6.20
   6  -4  -7   -7.80    7.40
   6  -4  -7  -11.90    6.40
  -6  -3  -7    1.30    5.30
   6   3   7   -1.20   10.20
  -5  -3  -7    2.70    6.40
  -5  -3  -7   -3.20    6.80
   5   3   7   -3.50    6.10
  -4  -3  -7   32.30    4.00
  -4  -3  -7   29.80    6.00
  -4  -3  -7   39.50    6.20
   4   3   7   36.60    5.90
   4   3   7   41.40    6.70
  -3  -3  -7   -1.70    2.10
  -3  -3  -7    3.30    4.10
  -3  -3  -7   -2.30    2.90
  -3  -3  -7    3.10    3.80
   3   3   7   -1.20    3.60
   3   3   7    6.10    3.70
  -2  -3  -7    2.40    3.30
  -2  -3  -7    6.00    2.50
  -2  -3  -7   11.70    3.70
   2   3   7    2.80    3.10
   2   3   7    6.80    2.90
   2   3   7    3.40    3.40
   2   3   7    5.50    3.10
  -1  -3  -7    5.30    2.70
  -1  -3  -7    5.20    1.70
  -1  -3  -7    2.50    1.90
  -1  -3  -7    0.80    1.90
   1   3   7    0.10    2.40
   1   3   7    3.70    2.30
   1   3   7    4.80    3.30
   0  -3  -7    0.00    1.70
   0  -3  -7   -2.50    1.50
   0  -3  -7    3.40    2.50
   0   3   7    3.10    2.30
   0   3   7    2.10    2.20
   0   3   7    1.90    2.60
   0   3   7    0.60    2.00
   1  -3  -7    0.70    1.40
   1  -3  -7    2.40    1.90
   1  -3  -7    1.40    1.50
  -1   3   7    2.30    1.90
   2  -3  -7    6.60    1.70
   2  -3  -7    2.90    2.40
   2  -3  -7    4.50    1.70
  -2   3   7    5.60    1.90
   3  -3  -7   -2.10    2.50
   3  -3  -7   -0.40    1.60
   4  -3  -7   36.50    5.60
   4  -3  -7   40.30    3.90
   4  -3  -7   29.10    3.70
   5  -3  -7   -8.90    5.10
   5  -3  -7    0.90    3.00
   5  -3  -7   -1.60    2.80
   6  -3  -7    1.00    7.30
   6  -3  -7   -0.90    4.00
  -6  -2  -7   -7.70    4.70
   6   2   7   -4.90    8.90
   6   2   7   -3.70    6.10
  -5  -2  -7   11.00    6.50
  -5  -2  -7   -6.00    6.00
  -5  -2  -7    0.20    3.20
   5   2   7  -16.50    8.30
   5   2   7    2.30    5.90
  -4  -2  -7   -1.70    5.40
  -4  -2  -7    1.30    2.30
  -4  -2  -7   -5.00    3.90
   4   2   7    0.90    4.70
   4   2   7   -0.70    4.50
  -3  -2  -7    4.30    2.90
  -3  -2  -7    1.30    2.10
  -3  -2  -7   -0.10    3.60
  -3  -2  -7    1.20    3.20
   3   2   7    1.70    3.20
   3   2   7   -1.30    2.40
   3   2   7   -2.20    3.40
   3   2   7    2.10    4.50
  -2  -2  -7   70.99    3.90
  -2  -2  -7   68.49    5.30
  -2  -2  -7   70.29    5.00
   2   2   7   68.39    5.80
   2   2   7   70.79    4.50
   2   2   7   73.59    5.70
   2   2   7   73.49    5.50
  -1  -2  -7   58.39    4.00
  -1  -2  -7   52.39    3.10
  -1  -2  -7   55.59    4.00
   1   2   7   50.59    4.80
   1   2   7   55.89    4.30
   1   2   7   52.09    3.50
   0  -2  -7    2.20    1.40
   0  -2  -7   -1.00    1.10
   0  -2  -7   -0.10    1.30
   0   2   7    1.30    1.70
   0   2   7   -2.70    1.70
   1  -2  -7   44.90    4.60
   1  -2  -7   54.99    3.10
   1  -2  -7   52.59    4.20
   1  -2  -7   56.99    3.10
  -1   2   7   53.49    4.30
  -1   2   7   47.80    3.10
   2  -2  -7   70.89    3.50
   2  -2  -7   66.69    4.80
   2  -2  -7   78.09    3.50
  -2   2   7   67.59    3.20
   3  -2  -7   -4.10    2.80
   3  -2  -7   -0.40    1.40
   3  -2  -7    0.20    1.30
   4  -2  -7   -0.60    1.70
   4  -2  -7   -1.30    3.10
   4  -2  -7    1.50    1.70
   5  -2  -7    5.50    4.40
   5  -2  -7    1.00    2.40
   5  -2  -7    0.40    2.60
   6  -2  -7    0.70    5.70
   7   1   7   -6.30   12.60
  -6  -1  -7  -13.30    8.70
  -6  -1  -7    0.30    4.00
   6   1   7   12.20    9.00
   6   1   7    0.60    6.50
  -5  -1  -7    3.40    3.20
  -5  -1  -7   -1.80    5.50
   5   1   7   -2.80    5.80
   5   1   7   -4.40    3.60
   5   1   7   -1.70    8.50
  -4  -1  -7    1.30    4.10
  -4  -1  -7    5.40    2.40
  -4  -1  -7    2.20    6.80
   4   1   7   -2.30    4.60
   4   1   7   -2.40    4.40
   4   1   7    0.80    3.70
  -3  -1  -7    2.90    3.10
  -3  -1  -7    1.40    3.00
  -3  -1  -7    5.10    2.80
  -3  -1  -7    0.60    1.50
   3   1   7    0.50    4.20
   3   1   7   -0.50    3.20
   3   1   7    5.10    3.20
   3   1   7   -1.00    1.90
  -2  -1  -7    2.20    2.00
  -2  -1  -7    0.70    1.00
  -2  -1  -7   -2.60    2.30
  -2  -1  -7    1.40    2.40
   2   1   7    1.20    2.40
   2   1   7   -0.90    2.30
   2   1   7    3.80    3.00
   2   1   7   -0.10    1.40
  -1  -1  -7   28.60    1.80
  -1  -1  -7   33.50    3.60
  -1  -1  -7   32.60    3.20
  -1  -1  -7   27.90    2.90
   1   1   7   33.00    3.40
   1   1   7   28.40    2.10
   1   1   7   31.10    4.00
   1   1   7   31.40    3.40
   0  -1  -7    0.30    1.00
   0  -1  -7   -0.90    1.30
   0  -1  -7   -0.10    1.00
   0  -1  -7    0.30    1.20
   0   1   7   -1.20    1.40
   0   1   7   -1.00    1.20
   1  -1  -7   31.50    3.00
   1  -1  -7   29.30    2.10
   1  -1  -7   28.80    1.90
   1  -1  -7   36.70    3.10
  -1   1   7   29.20    2.00
  -1   1   7   31.50    1.80
   2  -1  -7   -1.90    1.90
   2  -1  -7    1.30    0.60
   2  -1  -7   -0.50    0.70
   3  -1  -7    6.50    2.80
   3  -1  -7    2.30    1.00
   3  -1  -7    3.00    0.90
  -3   1   7    0.70    2.00
   4  -1  -7   -2.90    3.00
   4  -1  -7    0.60    1.50
  -4   1   7    3.00    3.20
   5  -1  -7    0.30    2.30
   5  -1  -7    7.30    4.80
   5  -1  -7    3.10    2.30
  -5   1   7   -4.10    3.70
   6  -1  -7   -1.80    3.10
   6  -1  -7   -1.20    5.60
   7  -1  -7   12.20    5.10
   7  -1  -7    5.10   10.60
   7   0   7    4.80   12.60
  -6   0  -7   -2.40    4.30
  -6   0  -7   18.00    9.50
   6   0   7   -8.70    6.50
   6   0   7  -16.20    7.20
  -5   0  -7   -1.10    2.90
  -5   0  -7    1.00    6.10
  -5   0  -7    1.70    5.60
   5   0   7    4.30    5.20
   5   0   7    8.80    9.30
   5   0   7   -5.40    4.10
  -4   0  -7    4.90    5.00
  -4   0  -7    0.80    3.60
  -4   0  -7    6.30    2.60
   4   0   7   -5.40    3.30
   4   0   7    7.60    3.20
   4   0   7    6.30    5.30
   4   0   7   -3.50    4.60
  -3   0  -7    8.20    3.20
  -3   0  -7    6.30    2.80
  -3   0  -7    3.70    1.40
  -3   0  -7    4.10    2.90
   3   0   7    6.80    4.30
   3   0   7    3.40    1.80
   3   0   7    4.10    3.30
   3   0   7    2.80    3.30
   3   0   7    1.20    1.70
  -2   0  -7   90.39    5.50
  -2   0  -7   84.89    5.80
  -2   0  -7   85.09    5.60
   2   0   7   86.09    5.60
   2   0   7   87.39    6.30
   2   0   7   89.59    5.80
  -1   0  -7  225.38    9.10
  -1   0  -7  211.18    8.90
   1   0   7  216.48    9.40
   1   0   7  208.78    9.00
   1   0   7  213.28    9.30
   0   0  -7   -1.00    0.70
   0   0  -7   -0.40    1.20
   0   0  -7   -0.50    0.80
   0   0  -7   -2.50    1.10
   0   0   7   -0.30    1.30
   0   0   7   -0.50    1.20
   1   0  -7  203.58    8.40
   1   0  -7  210.38    7.40
   1   0  -7  203.18    7.40
   1   0  -7  202.78    8.40
  -1   0   7  210.18    8.50
   2   0  -7   89.89    5.40
   2   0  -7   76.79    5.30
  -2   0   7   90.69    5.50
   3   0  -7    2.90    2.00
  -3   0   7    3.10    2.60
   4   0  -7    6.40    1.60
   4   0  -7    4.80    1.60
   4   0  -7    4.20    3.20
  -4   0   7    3.80    3.30
   5   0  -7    2.00    3.90
   5   0  -7    2.40    2.20
  -5   0   7    2.60    4.50
   6   0  -7    3.00    3.30
   6   0  -7   -3.10    6.00
  -6   0   7    0.20    4.80
   7   0  -7    1.30    4.80
   7   0  -7   22.10   10.50
  -7   0   7   -5.10    7.10
   7  -1   7    1.20   16.00
  -6   1  -7    6.50   14.60
   6  -1   7   13.50    6.90
   6  -1   7    4.70    8.40
  -5   1  -7    7.70    6.40
  -5   1  -7    6.60    5.70
   5  -1   7    7.80    5.20
   5  -1   7    4.90    5.50
   5  -1   7    7.00    4.20
  -4   1  -7  172.18   10.50
   4  -1   7  189.38   10.90
   4  -1   7  177.18   11.30
   4  -1   7  170.88    9.00
  -3   1  -7    4.10    3.00
  -3   1  -7    6.40    3.00
  -3   1  -7    0.70    3.20
   3  -1   7   11.90    3.40
   3  -1   7    6.30    2.00
   3  -1   7    5.60    2.90
   3  -1   7    5.30    4.40
   3  -1   7    6.70    2.10
  -2   1  -7    0.20    2.00
  -2   1  -7   -2.30    2.10
  -2   1  -7   -3.20    2.00
   2  -1   7   -0.20    0.80
   2  -1   7   -0.40    0.80
   2  -1   7    0.90    2.80
   2  -1   7    0.60    2.30
   2  -1   7   -2.50    2.50
  -1   1  -7   14.10    2.20
  -1   1  -7    9.30    2.10
  -1   1  -7   16.60    2.80
   1  -1   7   15.30    2.70
   1  -1   7   16.40    2.90
   0   1  -7    1.20    1.20
   0   1  -7   -1.40    1.20
   0   1  -7   -1.10    0.80
   0  -1   7    0.90    1.50
   0  -1   7   -0.20    0.80
   0  -1   7   -0.10    1.30
   1   1  -7   14.10    1.50
   1   1  -7   16.60    2.30
   1   1  -7   13.60    1.50
  -1  -1   7   13.30    2.10
  -1  -1   7   12.90    1.30
  -1  -1   7   12.90    1.30
   2   1  -7    0.30    0.60
   2   1  -7   -3.70    2.00
  -2  -1   7    0.70    1.80
   3   1  -7    8.30    1.10
   3   1  -7    7.50    1.10
  -3  -1   7    4.40    2.50
   4   1  -7  167.78    9.70
   4   1  -7  173.48    7.00
   4   1  -7  177.78    7.10
  -4  -1   7  167.28    9.70
   5   1  -7    6.50    4.00
   5   1  -7    4.00    2.60
  -5  -1   7    3.50    4.30
   6   1  -7    6.40    5.70
  -6  -1   7    5.80    5.90
   7   1  -7   10.80   15.30
   7   1  -7    7.30    6.20
   7  -2   7  -11.80   18.20
  -6   2  -7    4.90   11.80
   6  -2   7   -6.10    8.20
   6  -2   7    2.50    7.20
  -5   2  -7    3.70    5.60
  -5   2  -7    8.70    5.60
   5  -2   7   -1.60    4.50
   5  -2   7    4.40    5.40
   5  -2   7    8.20    6.00
  -4   2  -7   -4.00    4.10
  -4   2  -7    0.30    3.60
   4  -2   7    2.20    3.10
   4  -2   7    0.40    3.70
   4  -2   7    6.50    4.30
   4  -2   7   -3.30    4.40
  -3   2  -7    2.00    2.50
  -3   2  -7    5.10    3.00
  -3   2  -7    3.40    3.60
   3  -2   7    0.90    3.20
   3  -2   7    5.00    1.90
   3  -2   7    0.90    4.70
   3  -2   7    7.20    3.30
   3  -2   7    4.20    2.00
  -2   2  -7  175.88    8.90
  -2   2  -7  194.18    9.20
  -2   2  -7  190.98    8.90
   2  -2   7  195.88    7.20
   2  -2   7  185.48    7.30
   2  -2   7  200.98    9.30
   2  -2   7  176.88    9.30
  -1   2  -7 1029.60   34.60
  -1   2  -7 1023.90   34.60
  -1   2  -7  978.90   34.60
   1  -2   7  983.90   34.60
   1  -2   7  987.80   34.90
   1  -2   7  985.80   33.00
   0   2  -7    0.20    1.00
   0   2  -7   -1.70    1.30
   0   2  -7    0.30    1.30
   0  -2   7   -0.60    1.00
   1   2  -7  982.00   32.40
   1   2  -7  961.20   33.10
   1   2  -7  943.71   32.30
  -1  -2   7  951.10   32.10
  -1  -2   7  964.70   33.10
   2   2  -7  197.38    7.30
   2   2  -7  184.88    7.20
  -2  -2   7  199.18    9.10
  -2  -2   7  186.88    6.70
   3   2  -7    0.70    1.30
   3   2  -7    2.20    1.50
  -3  -2   7    6.10    2.30
   4   2  -7    5.40    1.90
   4   2  -7    3.60    2.00
  -4  -2   7    4.00    3.30
   5   2  -7    4.70    2.60
   5   2  -7    9.90    2.60
  -5  -2   7   -0.20    3.90
   6   2  -7    5.80    3.50
   6   2  -7    6.30    6.10
  -6  -2   7   -3.20    4.90
   7   2  -7   22.80    9.80
   7   2  -7    5.10    5.40
  -7  -2   7   -6.90    7.20
   6  -3   7   15.90    8.40
   6  -3   7   37.60    8.60
  -5   3  -7   -0.30    5.80
  -5   3  -7    7.40    5.80
   5  -3   7   10.10    4.80
   5  -3   7    9.70    6.50
  -4   3  -7    4.30    5.00
  -4   3  -7   13.20    4.50
   4  -3   7    6.60    3.70
   4  -3   7    0.30    4.30
   4  -3   7    2.50    4.70
  -3   3  -7    2.70    3.50
  -3   3  -7   -0.80    3.70
  -3   3  -7    2.20    2.80
   3  -3   7   -1.10    3.50
   3  -3   7    2.70    2.70
   3  -3   7    2.80    3.60
   3  -3   7    3.10    2.40
   3  -3   7    0.40    9.20
  -2   3  -7    0.30    2.30
  -2   3  -7    4.50    2.60
   2  -3   7   -1.10    2.50
   2  -3   7   -1.30    1.70
   2  -3   7    1.10    2.40
   2  -3   7   -1.00    3.40
   2  -3   7    1.20    1.60
  -1   3  -7   51.09    4.50
  -1   3  -7   51.99    3.20
  -1   3  -7   53.29    4.30
  -1   3  -7   55.29    4.10
   1  -3   7   52.79    3.30
   1  -3   7   58.29    4.50
   1  -3   7   49.70    5.30
   0   3  -7   -0.10    1.30
   0   3  -7   -1.30    1.50
   0   3  -7    1.60    1.50
   0  -3   7   -1.80    1.30
   0  -3   7    1.10    1.90
   0  -3   7   -1.30    2.10
   0  -3   7   -0.90    2.90
   1   3  -7   50.39    3.90
   1   3  -7   49.20    3.20
   1   3  -7   46.20    3.30
  -1  -3   7   42.70    4.40
  -1  -3   7   51.49    3.50
   2   3  -7   -0.80    1.30
   2   3  -7   -1.10    1.30
  -2  -3   7    0.90    2.00
  -2  -3   7    1.00    1.60
   3   3  -7    5.80    1.80
   3   3  -7    0.90    1.70
  -3  -3   7    4.40    2.80
  -3  -3   7    4.30    2.50
   4   3  -7    9.90    2.50
   4   3  -7    8.20    2.60
  -4  -3   7    8.70    3.60
   5   3  -7   16.70    3.20
   5   3  -7   13.50    3.40
  -5  -3   7   12.60    4.30
   6   3  -7   25.80    4.50
  -6  -3   7   22.40    6.70
   6  -4   7    4.20    8.30
  -5   4  -7   -5.30    6.40
  -5   4  -7    9.00    7.40
   5  -4   7    0.90    5.00
   5  -4   7   -1.90    6.90
  -4   4  -7   10.30    5.90
  -4   4  -7   11.60    4.90
   4  -4   7   14.20    5.00
   4  -4   7    5.80    5.20
   4  -4   7   24.00    4.60
  -3   4  -7   18.70    4.70
  -3   4  -7   28.40    5.70
  -3   4  -7   28.70    4.60
   3  -4   7   16.30    4.00
   3  -4   7   22.30    4.70
   3  -4   7   30.30    5.90
   3  -4   7   17.10    3.60
  -2   4  -7   21.20    4.10
  -2   4  -7    9.20    2.70
  -2   4  -7   12.40    4.00
  -2   4  -7   14.80    2.90
   2  -4   7   10.90    3.50
   2  -4   7   12.80    3.10
   2  -4   7   12.10    3.40
   2  -4   7    9.40    4.60
  -1   4  -7    6.60    2.50
  -1   4  -7   10.20    2.30
   1  -4   7    7.60    2.80
   1  -4   7   13.20    3.50
   1  -4   7    9.20    3.50
   0   4  -7    1.10    1.80
   0   4  -7   -1.20    1.90
   0   4  -7   -0.40    2.00
   0  -4   7    3.60    3.10
   0  -4   7    1.10    2.00
   0  -4   7    0.40    2.40
   1   4  -7    9.90    2.20
   1   4  -7    9.10    2.10
  -1  -4   7   15.30    2.70
  -1  -4   7   11.90    2.90
   2   4  -7   16.30    2.40
   2   4  -7   15.30    2.40
  -2  -4   7   14.50    3.20
  -2  -4   7   10.20    2.70
   3   4  -7   20.80    3.10
   3   4  -7   25.70    3.40
  -3  -4   7   23.20    3.40
  -3  -4   7   27.20    4.30
   4   4  -7   23.30    5.30
   4   4  -7   12.70    3.30
  -4  -4   7   17.60    4.40
   5   4  -7    3.60    3.60
  -5  -4   7   -4.00    4.10
   6   4  -7   -6.20    4.70
  -6  -4   7   -4.30    6.70
   6  -5   7    1.60   10.50
  -5   5  -7   10.60    9.50
   5  -5   7   -2.50    5.70
   5  -5   7    1.20    7.20
  -4   5  -7    9.30    5.50
  -4   5  -7    2.00    5.90
   4  -5   7    7.40    4.70
   4  -5   7   15.90    5.60
   4  -5   7    6.40    5.20
  -3   5  -7   17.90    6.20
  -3   5  -7   18.70    4.20
   3  -5   7   17.60    4.70
   3  -5   7   12.00    5.50
   3  -5   7   16.30    4.40
  -2   5  -7   -1.00    3.00
  -2   5  -7    1.70    5.00
  -2   5  -7   -0.10    4.00
   2  -5   7    6.50    3.70
   2  -5   7    5.30    5.70
   2  -5   7   -1.10    4.00
   2  -5   7    3.40    2.90
  -1   5  -7    8.40    3.80
  -1   5  -7    0.10    3.00
  -1   5  -7    3.10    2.90
  -1   5  -7    2.30    2.50
   1  -5   7    1.60    4.00
   1  -5   7    0.00    3.10
   1  -5   7   -1.90    2.30
   1  -5   7    3.10    2.90
   0   5  -7   -2.80    3.40
   0   5  -7    0.60    2.00
   0   5  -7    3.80    2.60
   0  -5   7   -0.60    2.30
   0  -5   7   -0.70    3.70
   0  -5   7   -0.20    2.70
   1   5  -7   -1.20    1.90
  -1  -5   7    1.70    2.70
  -1  -5   7   -4.60    4.90
  -1  -5   7   -2.10    2.40
   2   5  -7   -2.50    2.30
   2   5  -7    6.40    2.40
  -2  -5   7    5.00    2.50
  -2  -5   7    5.50    2.90
  -2  -5   7    5.10    3.20
  -2  -5   7   -7.90    4.20
   3   5  -7   16.00    4.00
   3   5  -7   17.00    3.10
  -3  -5   7   15.80    4.00
  -3  -5   7   20.70    4.80
  -3  -5   7   17.30    4.40
   4   5  -7    6.60    3.10
   5   5  -7   -5.20    3.90
  -5  -5   7   -0.80    5.40
   6   5  -7    3.90    5.60
  -6  -5   7    5.70    7.50
   5  -6   7   -8.80    8.00
   5  -6   7    5.50    7.30
  -4   6  -7    1.10    5.40
  -4   6  -7   -5.30    6.50
   4  -6   7    5.40    5.70
   4  -6   7    8.80    6.10
  -3   6  -7    3.70    4.20
  -3   6  -7   -6.70    5.70
   3  -6   7    2.00    4.10
   3  -6   7   -3.80    5.60
   3  -6   7   10.10    5.40
  -2   6  -7   -1.00    4.30
  -2   6  -7    0.50    3.10
   2  -6   7    3.10    4.40
   2  -6   7    2.50    3.30
   2  -6   7   -0.90    5.00
  -1   6  -7   36.00    4.70
  -1   6  -7   28.80    5.20
  -1   6  -7   38.30    6.00
   1  -6   7   37.90    5.00
   1  -6   7   20.10    6.10
   1  -6   7   30.10    4.80
   1  -6   7   41.50    5.50
   0   6  -7    5.20    4.10
   0   6  -7    1.90    3.70
   0   6  -7   -0.60    2.80
   0  -6   7   -0.10    2.40
   0  -6   7   -8.90    4.40
   0  -6   7    3.00    3.70
   1   6  -7   31.90    4.30
  -1  -6   7   24.00    4.20
  -1  -6   7   33.70    5.50
  -1  -6   7   31.20    4.70
   2   6  -7    5.40    3.20
   2   6  -7    0.40    3.40
  -2  -6   7    7.10    4.30
  -2  -6   7    2.30    3.70
  -2  -6   7    6.60    3.80
   3   6  -7    0.40    3.00
  -3  -6   7    4.90    4.60
  -3  -6   7   -4.60    3.80
   4   6  -7   12.70    4.00
  -4  -6   7    3.80    4.50
  -4  -6   7   -0.20    6.00
   5   6  -7    2.80    4.90
  -5  -6   7   21.90    6.50
  -5  -6   7    7.30    5.50
   6   6  -7    1.10    7.10
  -6  -6   7    1.60    7.70
   5  -7   7    7.80    9.30
  -4   7  -7   -5.20    9.80
   4  -7   7    5.40    7.00
   4  -7   7   -4.60    8.40
  -3   7  -7    0.20    5.20
   3  -7   7   -5.00    6.40
   3  -7   7    1.70    5.50
   3  -7   7  -13.70    7.00
  -2   7  -7    0.40    4.50
   2  -7   7    5.50    5.50
   2  -7   7    6.80    4.30
  -1   7  -7   22.20    9.00
  -1   7  -7    7.30    4.30
   1  -7   7   12.20    4.80
   1  -7   7    5.30    4.30
   1  -7   7   14.00    5.10
   0   7  -7    4.10    3.60
   0  -7   7    4.10    3.50
   0  -7   7    1.80    4.50
   0  -7   7    3.10    4.30
   1   7  -7    8.20    3.60
  -1  -7   7    4.50    6.30
  -1  -7   7    7.20    3.70
   2   7  -7    0.90    3.60
  -2  -7   7   -9.00    4.60
  -2  -7   7    3.20    3.70
   3   7  -7    1.10    3.90
  -3  -7   7   -3.60    5.30
  -3  -7   7    2.80    4.60
   4   7  -7   -0.10    4.60
  -4  -7   7    4.40    5.00
  -4  -7   7    0.80    7.20
   5   7  -7   -1.40    5.80
  -5  -7   7  -12.80    5.80
  -5  -7   7   15.60    7.80
   4  -8   7    0.60    9.20
  -3   8  -7   12.10    7.80
   3  -8   7   13.90    7.20
  -2   8  -7   58.69    8.20
   2  -8   7   60.69    8.70
   2  -8   7   62.49    8.70
  -1   8  -7    1.40    4.90
   1  -8   7    8.40    5.80
   1  -8   7    1.00    4.60
   0   8  -7   -5.70    3.90
   0  -8   7   -1.00    5.40
   0  -8   7    7.50    4.30
   1   8  -7    2.20    4.80
  -1  -8   7    4.60    4.80
  -1  -8   7   -9.20    5.30
   2   8  -7   54.99    8.80
  -2  -8   7   62.79    8.40
  -2  -8   7   55.69    7.60
   3   8  -7   17.20    5.60
  -3  -8   7   13.50    6.70
  -3  -8   7   20.30    5.90
  -4  -8   7   20.10    7.10
  -4  -8   7   15.40    8.50
   4  -9   7   21.30   10.80
   3  -9   7   20.10    8.70
  -2   9  -7    7.90    7.90
   2  -9   7    5.70   12.00
   2  -9   7   11.10    6.50
  -1   9  -7    2.10    5.60
   1  -9   7   -6.00    5.80
   1  -9   7    6.00    7.50
   0  -9   7    1.60    7.20
   0  -9   7    1.90    5.20
   1   9  -7    3.10    5.00
  -1  -9   7   -4.20    4.80
  -1  -9   7   -7.90    8.00
   2   9  -7   13.80    6.40
  -2  -9   7    4.20    6.40
  -2  -9   7    5.60    7.00
   3   9  -7    4.60    6.60
  -3  -9   7   14.80    8.20
  -3  -9   7    0.70    6.80
   4   9  -7    7.10    7.50
  -4  -9   7    5.30    7.70
  -4  -9   7    6.30   10.50
   3 -10   7   -1.50    9.50
  -2  10  -7   -2.60   10.90
   2 -10   7    6.30    8.70
  -1  10  -7   24.30   15.30
   0  10  -7   -7.70    6.50
   0 -10   7    9.70    8.30
   0 -10   7   -1.40    6.60
   1  10  -7   -8.00    7.00
  -1 -10   7    4.70    8.70
  -1 -10   7    7.20    7.40
   2  10  -7    5.00    8.00
  -2 -10   7   -5.40    8.00
  -2 -10   7   -2.60    9.00
   3  10  -7    4.60    8.40
  -3 -10   7    2.10    9.10
   0  11  -7    9.30   15.90
   0 -11   7   -6.10    6.90
  -1 -10  -8   22.60    7.20
   0 -10  -8    4.60    8.40
   0 -10  -8    2.10    6.70
   0  10   8   15.80   13.20
   1 -10  -8   10.50    8.40
  -3  -9  -8   -0.60    7.70
  -2  -9  -8    1.40    5.90
  -2  -9  -8    2.20    9.20
   2   9   8    2.20   11.00
  -1  -9  -8   -2.20    5.50
  -1  -9  -8   10.90    6.20
   1   9   8   11.00    9.50
   0  -9  -8   15.80    6.30
   0  -9  -8   27.50    6.60
   0   9   8   23.60    8.90
   1  -9  -8   -1.50    6.10
   1  -9  -8   -0.50    6.20
  -1   9   8  -14.50    7.50
   2  -9  -8   -5.40    5.40
   2  -9  -8    3.50    6.50
  -2   9   8   -1.40    8.20
   3  -9  -8    7.20    7.60
   3  -9  -8   17.00    9.50
  -4  -8  -8   20.20    7.30
  -3  -8  -8    1.50    6.20
  -3  -8  -8   -2.50    8.20
  -2  -8  -8    2.90    6.00
  -2  -8  -8   -3.30    4.80
   2   8   8    2.40   12.60
  -1  -8  -8    5.50    6.00
   1   8   8   -4.30    9.40
   0  -8  -8   -2.30    4.80
   0  -8  -8   -7.70    4.10
   0   8   8   -6.40    6.20
   1  -8  -8   12.30    5.60
   1  -8  -8    2.00    4.90
  -1   8   8  -10.40    6.30
   2  -8  -8   -1.70    5.10
   2  -8  -8   -0.20    5.10
  -2   8   8    2.10    6.70
   3  -8  -8    9.90    5.70
   3  -8  -8    6.40    7.60
  -3   8   8   -1.30    7.50
   4  -8  -8    6.80    9.00
   4  -8  -8   16.20    6.60
  -4   8   8    5.10   16.20
  -4  -7  -8   17.50    6.10
  -4  -7  -8   33.80   13.00
  -3  -7  -8    4.60    5.10
  -3  -7  -8   14.40    7.60
   3   7   8   19.20    8.30
  -2  -7  -8    7.60    6.00
  -2  -7  -8    0.10    4.10
   2   7   8  -10.30    6.80
  -1  -7  -8    1.50    3.90
  -1  -7  -8   -1.80    4.30
   1   7   8   -2.60    5.70
   0  -7  -8    0.20    3.70
   0  -7  -8   -2.70    4.10
   0   7   8    2.00    5.40
   1  -7  -8    3.60    4.10
   1  -7  -8   -4.30    3.90
  -1   7   8   -4.10    5.00
   2  -7  -8    0.00    4.50
   2  -7  -8   -6.80    4.00
  -2   7   8    3.50    5.20
   3  -7  -8    6.10    4.40
   3  -7  -8   10.50    5.80
  -3   7   8    7.90    6.10
   4  -7  -8   10.10    7.10
   4  -7  -8    9.80    5.20
  -4   7   8    5.70    7.70
  -5  -6  -8   -2.30    5.70
  -4  -6  -8    2.80    7.30
  -4  -6  -8   -0.10    4.30
  -3  -6  -8   -1.40    5.10
  -3  -6  -8    3.20    4.20
   3   6   8   -1.30    6.50
  -2  -6  -8   22.10    4.00
  -2  -6  -8   11.80    4.80
   2   6   8   15.60    6.00
  -1  -6  -8   43.10    6.00
  -1  -6  -8   28.20    4.50
   1   6   8   39.70    7.80
   1   6   8   33.40    6.20
   0  -6  -8   12.30    3.70
   0  -6  -8   11.90    4.00
   0   6   8   17.00    4.70
   1  -6  -8   34.80    5.30
   1  -6  -8   32.60    4.90
  -1   6   8   34.90    5.40
   2  -6  -8   14.70    4.30
   3  -6  -8   -1.00    3.30
   3  -6  -8   -8.10    4.30
   4  -6  -8   -5.80    4.90
   4  -6  -8   -3.70    3.70
   5  -6  -8   -7.20    6.60
   5  -6  -8   10.20    4.90
  -5  -5  -8   -4.90    5.40
  -4  -5  -8    2.20    3.50
  -4  -5  -8    0.20    6.30
   4   5   8   -7.50    6.60
  -3  -5  -8   -0.90    2.80
  -3  -5  -8   -9.50    4.60
   3   5   8    7.00    6.10
   3   5   8   -2.40    5.40
  -2  -5  -8   51.09    5.30
  -2  -5  -8   51.09    6.90
   2   5   8   55.09    9.20
   2   5   8   60.89    8.70
   2   5   8   54.39    7.40
  -1  -5  -8  124.99    7.40
  -1  -5  -8  123.09    7.60
  -1  -5  -8  119.79    9.20
   1   5   8  135.39    9.00
   1   5   8  145.79    9.60
   1   5   8  127.79    9.80
   0  -5  -8  176.68    9.40
   0  -5  -8  169.58    9.00
   0  -5  -8  182.68    9.40
   0   5   8  182.48   10.20
   0   5   8  166.78   10.50
   1  -5  -8  130.59    8.20
   1  -5  -8  137.19    7.50
   1  -5  -8  132.09    7.50
  -1   5   8  133.69    8.70
  -1   5   8  137.29    9.10
  -1   5   8  123.49    8.00
   2  -5  -8   52.29    4.50
   2  -5  -8   46.70    6.20
   2  -5  -8   38.60    4.80
  -2   5   8   51.79    6.20
   3  -5  -8   -0.80    4.10
   3  -5  -8   -0.60    3.40
   4  -5  -8    0.60    3.20
   4  -5  -8   12.70    5.30
   5  -5  -8    2.30    3.90
   5  -5  -8    3.10    7.10
  -5  -4  -8    5.40    4.50
  -5  -4  -8    8.50    7.30
  -4  -4  -8   61.89    9.30
  -4  -4  -8   55.39    5.80
   4   4   8   74.09    9.90
   4   4   8   42.20    8.00
  -3  -4  -8   48.60    7.40
  -3  -4  -8   68.49    5.20
  -3  -4  -8   58.89    8.70
   3   4   8   60.69    7.50
   3   4   8   65.29    8.40
  -2  -4  -8   47.20    4.30
  -2  -4  -8   42.30    5.90
  -2  -4  -8   45.70    7.20
  -2  -4  -8   40.20    5.20
   2   4   8   58.39    7.10
   2   4   8   42.20    6.30
   2   4   8   40.70    5.80
  -1  -4  -8   22.40    3.10
  -1  -4  -8   23.30    4.60
  -1  -4  -8   20.20    3.70
  -1  -4  -8   18.60    3.50
   1   4   8   14.40    4.20
   1   4   8   25.40    4.10
   0  -4  -8   32.90    4.00
   0  -4  -8   43.20    4.10
   0  -4  -8   42.60    4.00
   0   4   8   35.70    4.60
   0   4   8   28.00    4.80
   1  -4  -8   25.30    3.30
   1  -4  -8   22.80    3.40
   1  -4  -8   19.60    3.00
  -1   4   8   26.50    3.60
   2  -4  -8   54.19    4.60
   2  -4  -8   48.80    5.20
   2  -4  -8   49.60    4.10
  -2   4   8   50.99    5.00
   3  -4  -8   61.19    6.70
   3  -4  -8   66.29    4.70
   3  -4  -8   54.29    4.80
   4  -4  -8   73.29    5.10
   4  -4  -8   67.69    5.30
   4  -4  -8   78.49    7.80
   5  -4  -8    3.60    3.50
   5  -4  -8   13.10    6.40
   6  -4  -8   -2.50    7.10
   6  -4  -8    0.40    4.40
  -5  -3  -8    0.30    3.90
  -5  -3  -8   12.00    7.90
   5   3   8    5.00    8.10
  -4  -3  -8   10.60    5.30
  -4  -3  -8    9.10    3.50
  -4  -3  -8    1.80    6.70
   4   3   8   12.60    5.60
   4   3   8   11.60    5.60
  -3  -3  -8   15.30    2.90
  -3  -3  -8   14.10    4.10
  -3  -3  -8   21.70    5.60
  -3  -3  -8   22.20    4.20
   3   3   8    3.60    4.40
   3   3   8   21.70    9.40
   3   3   8   12.80    4.30
   3   3   8   14.30    4.40
  -2  -3  -8   20.80    4.40
  -2  -3  -8   24.30    4.40
  -2  -3  -8   25.20    3.90
  -2  -3  -8   20.60    4.80
   2   3   8   18.20    4.00
   2   3   8   16.20    3.70
   2   3   8   23.80    3.90
   2   3   8   17.00    4.50
  -1  -3  -8   16.40    3.30
  -1  -3  -8   17.70    2.80
   1   3   8   10.70    3.00
   1   3   8   14.90    3.00
   0  -3  -8   15.20    2.70
   0  -3  -8   20.40    3.00
   0  -3  -8   17.50    2.60
   0   3   8   20.90    3.50
   0   3   8   15.30    3.10
   0   3   8   11.50    2.90
   0   3   8   19.50    3.00
   1  -3  -8   11.90    2.10
   1  -3  -8   10.40    2.00
   1  -3  -8   17.50    2.90
  -1   3   8   12.70    2.40
   2  -3  -8   24.90    2.70
   2  -3  -8   17.50    2.70
   2  -3  -8   20.50    3.30
  -2   3   8   20.70    3.00
   3  -3  -8   13.90    3.90
   3  -3  -8   19.20    2.60
   3  -3  -8   16.30    2.40
   4  -3  -8    6.40    2.30
   4  -3  -8   11.00    4.70
   4  -3  -8    9.00    2.40
   5  -3  -8    6.20    2.80
   5  -3  -8    2.60    2.80
   5  -3  -8    3.50    6.20
   6  -3  -8    3.10    3.90
   6  -3  -8    9.30    7.90
   6   2   8    5.70   11.70
  -5  -2  -8   -6.10    6.50
  -5  -2  -8    5.30    3.40
  -5  -2  -8    8.70    8.50
   5   2   8   -9.00    6.80
  -4  -2  -8    3.00    2.60
  -4  -2  -8    4.20    3.90
   4   2   8    3.10    5.30
   4   2   8   -2.80    4.70
  -3  -2  -8    2.30    1.90
  -3  -2  -8   -1.10    3.70
  -3  -2  -8    0.80    4.00
  -3  -2  -8   -0.30    2.80
   3   2   8    2.10    2.80
   3   2   8    1.20    3.80
   3   2   8   -0.20    4.90
   3   2   8    5.30    4.00
  -2  -2  -8    4.20    1.40
  -2  -2  -8    1.50    3.00
  -2  -2  -8    4.90    2.20
  -2  -2  -8    6.00    2.80
   2   2   8    5.00    3.50
   2   2   8    3.50    3.00
   2   2   8    6.70    2.00
   2   2   8    4.90    2.80
  -1  -2  -8   63.79    4.50
  -1  -2  -8   73.29    4.80
  -1  -2  -8   70.09    3.70
   1   2   8   64.39    5.10
   1   2   8   59.89    5.80
   1   2   8   77.59    5.10
   1   2   8   58.89    4.20
   0  -2  -8   71.19    4.30
   0  -2  -8   76.59    4.40
   0  -2  -8   78.19    4.30
   0   2   8   74.19    4.80
   0   2   8   79.99    4.70
   1  -2  -8   67.79    3.70
   1  -2  -8   70.09    4.70
   1  -2  -8   62.29    4.90
   1  -2  -8   65.29    3.60
  -1   2   8   65.89    4.90
  -1   2   8   62.69    3.60
   2  -2  -8    4.00    1.40
   2  -2  -8    7.70    2.50
   2  -2  -8    3.10    1.20
   3  -2  -8   -2.50    2.70
   3  -2  -8    0.60    1.30
   3  -2  -8   -2.70    1.20
   4  -2  -8    1.20    1.60
   4  -2  -8    2.50    1.60
   4  -2  -8   -0.50    3.30
   5  -2  -8    4.60    5.40
   5  -2  -8   -2.40    2.40
   5  -2  -8   -3.90    2.40
   6  -2  -8    9.10    7.60
   6  -2  -8    2.00    7.20
   6   1   8   16.70   10.70
  -5  -1  -8   -0.20    3.10
  -5  -1  -8    0.10    6.00
  -5  -1  -8    4.40    6.50
   5   1   8    5.80    4.50
   5   1   8   -4.90    6.20
   5   1   8    0.10    5.90
  -4  -1  -8   17.20    4.80
  -4  -1  -8    1.60    2.50
   4   1   8   -6.50    5.50
   4   1   8    3.20    3.50
   4   1   8    6.70    4.80
  -3  -1  -8   -3.40    3.20
  -3  -1  -8    1.20    1.50
  -3  -1  -8   -3.50    5.70
   3   1   8   -1.90    3.20
   3   1   8    1.90    2.20
   3   1   8    1.10    3.40
   3   1   8    2.60    4.90
  -2  -1  -8    7.00    2.70
  -2  -1  -8    6.90    2.70
  -2  -1  -8    5.30    2.90
  -2  -1  -8    5.80    1.10
   2   1   8    2.90    2.60
   2   1   8    7.10    2.80
   2   1   8    8.90    1.80
   2   1   8    2.30    3.40
  -1  -1  -8   76.49    4.60
  -1  -1  -8   71.49    4.50
  -1  -1  -8   75.89    3.10
   1   1   8   56.69    7.20
   1   1   8   72.29    5.30
   1   1   8   62.19    3.30
   1   1   8   70.79    4.80
   0  -1  -8   37.30    2.70
   0  -1  -8   29.60    2.50
   0  -1  -8   25.20    2.30
   0  -1  -8   27.90    2.70
   0   1   8   29.30    3.00
   0   1   8   27.10    2.50
   1  -1  -8   71.39    3.50
   1  -1  -8   74.79    3.50
   1  -1  -8   67.89    4.40
   1  -1  -8   74.79    4.40
  -1   1   8   71.49    3.20
   2  -1  -8    4.10    2.20
   3  -1  -8    3.00    3.00
   4  -1  -8   -0.20    3.90
   4  -1  -8    2.60    1.40
   4  -1  -8    0.50    1.30
  -4   1   8   -1.20    2.90
   5  -1  -8    3.40    2.10
   5  -1  -8    0.20    2.20
   5  -1  -8    6.60    5.20
  -5   1   8    4.70    4.10
   6  -1  -8   18.30    7.30
   6   0   8   17.70    8.60
  -5   0  -8   -0.10    2.90
  -5   0  -8   10.30    6.30
  -5   0  -8   11.20    6.10
   5   0   8    4.80    4.30
   5   0   8   -1.10    5.60
   5   0   8   -1.50    5.70
  -4   0  -8   -4.10    3.80
   4   0   8   -0.30    3.20
   4   0   8   -6.30    4.40
   4   0   8    2.80    5.70
  -3   0  -8   15.80    3.90
  -3   0  -8   11.90    4.10
  -3   0  -8   17.20    3.70
   3   0   8   16.00    5.10
   3   0   8   21.20    2.90
   3   0   8   17.60    4.20
   3   0   8   16.40    4.30
  -2   0  -8   66.39    4.90
  -2   0  -8   52.99    4.90
  -2   0  -8   58.79    5.60
   2   0   8   67.29    6.00
   2   0   8   57.09    5.10
   2   0   8   52.99    4.70
  -1   0  -8   36.30    3.30
  -1   0  -8   33.00    3.30
   1   0   8   34.80    4.00
   1   0   8   37.60    3.70
   0   0  -8   16.90    1.70
   0   0  -8   14.30    2.00
   0   0  -8   17.00    2.10
   0   0  -8   13.30    1.70
   0   0   8   15.20    2.20
   1   0  -8   34.30    2.20
   1   0  -8   30.50    3.00
   1   0  -8   34.30    2.10
   1   0  -8   35.90    3.00
  -1   0   8   35.20    3.00
   2   0  -8   63.49    4.70
  -2   0   8   62.09    4.80
   3   0  -8   12.40    3.00
  -3   0   8   16.50    3.50
   4   0  -8   -4.30    3.10
   4   0  -8    1.30    1.10
  -4   0   8   -5.80    3.40
   5   0  -8   -0.60    1.80
   5   0  -8    1.70    4.50
  -5   0   8   -8.80    4.80
   6   0  -8   -4.60    3.00
   6   0  -8    1.80    6.00
  -6   0   8    8.60    6.10
   6  -1   8   -4.30    8.00
  -5   1  -8   -1.80    5.60
  -5   1  -8    5.80    6.10
   5  -1   8    7.20    6.60
   5  -1   8    3.60    4.80
   5  -1   8    4.20    5.70
  -4   1  -8   94.99    7.80
   4  -1   8   86.79    9.80
   4  -1   8  120.99    9.00
   4  -1   8  128.79    8.90
   4  -1   8  111.29    6.80
  -3   1  -8   91.59    6.50
  -3   1  -8  102.09    7.60
  -3   1  -8   65.99    6.30
   3  -1   8   85.69    4.30
   3  -1   8   84.29    7.00
   3  -1   8   75.09    4.30
   3  -1   8   86.29    7.10
   3  -1   8   66.49    8.70
  -2   1  -8   10.60    2.50
  -2   1  -8   11.80    3.00
  -2   1  -8    9.70    2.90
   2  -1   8    5.90    3.50
   2  -1   8    9.70    2.70
   2  -1   8    7.00    2.80
  -1   1  -8   32.20    3.20
  -1   1  -8   25.00    2.90
   1  -1   8   23.30    3.80
   1  -1   8   24.80    3.70
   0   1  -8    5.80    1.60
   0   1  -8    6.50    1.50
   0   1  -8    7.90    1.20
   0  -1   8    5.60    1.80
   0  -1   8    5.90    1.20
   1   1  -8   29.20    2.70
   1   1  -8   29.90    2.80
   1   1  -8   24.00    2.10
   1   1  -8   20.60    2.00
  -1  -1   8   28.00    2.80
  -1  -1   8   24.00    1.70
  -2  -1   8   10.50    2.70
   3   1  -8   78.69    5.60
  -3  -1   8   69.39    7.50
   4   1  -8  105.99    4.60
   4   1  -8  110.59    7.90
   4   1  -8   99.69    4.50
  -4  -1   8  108.79    7.90
   5   1  -8    7.60    4.90
   5   1  -8   12.00    2.30
   5   1  -8    6.90    2.20
  -5  -1   8   11.40    4.60
   6   1  -8    2.00    5.70
   6   1  -8   -0.10    5.30
  -6  -1   8    0.60    5.90
   6  -2   8   15.90   10.00
  -5   2  -8   -2.60    5.60
  -5   2  -8   -6.50    5.90
   5  -2   8   -6.00    7.80
   5  -2   8    1.90    6.50
   5  -2   8   -6.00    4.60
  -4   2  -8    3.80    4.70
  -4   2  -8    5.90    3.70
   4  -2   8   12.50    4.50
   4  -2   8    3.30    3.70
   4  -2   8    2.60    5.30
   4  -2   8    1.80    3.80
  -3   2  -8  -12.20    6.00
  -3   2  -8    2.40    3.00
  -3   2  -8    1.90    3.40
   3  -2   8   -5.40    5.50
   3  -2   8    0.20    2.10
   3  -2   8    1.70    1.80
   3  -2   8   -4.20    3.60
   3  -2   8   -0.10    3.40
  -2   2  -8    2.40    3.00
  -2   2  -8    3.40    2.50
  -2   2  -8    3.40    2.00
   2  -2   8   -0.60    3.10
   2  -2   8    1.60    0.90
   2  -2   8    5.50    2.70
   2  -2   8    0.60    2.40
  -1   2  -8  267.27   11.20
  -1   2  -8  272.37   11.30
   1  -2   8  280.57   13.20
   1  -2   8  279.07   11.50
   1  -2   8  273.97   12.00
   0   2  -8  649.34   23.10
   0   2  -8  631.64   22.40
   0   2  -8  679.13   23.10
   0  -2   8  660.43   22.50
   1   2  -8  268.27    9.90
   1   2  -8  267.97   10.60
   1   2  -8  268.87   10.00
  -1  -2   8  263.47    9.80
  -1  -2   8  258.07   10.70
   2   2  -8    3.50    1.10
   2   2  -8    3.70    1.40
  -2  -2   8   -0.70    2.00
   3   2  -8    0.50    1.20
   3   2  -8    0.00    1.20
  -3  -2   8    2.40    2.90
   4   2  -8    5.80    1.70
  -4  -2   8    9.50    4.30
   5   2  -8    0.90    2.30
   5   2  -8    3.70    2.60
  -5  -2   8   10.90    4.30
   6   2  -8   -6.40    3.30
   6   2  -8   14.70    6.80
  -6  -2   8   -4.60    5.20
   6  -3   8   18.10   10.60
  -5   3  -8    1.50    6.90
  -5   3  -8    4.40    6.60
   5  -3   8    4.40    6.20
   5  -3   8    7.60    5.30
  -4   3  -8    9.30    4.00
  -4   3  -8   10.80    5.60
   4  -3   8    3.80    4.80
   4  -3   8    0.60    5.30
   4  -3   8   -1.70    3.40
  -3   3  -8    3.70    2.90
  -3   3  -8   -0.70    3.80
  -3   3  -8    3.60    4.40
   3  -3   8    0.50    3.50
   3  -3   8    6.00    5.50
   3  -3   8    5.90    2.70
   3  -3   8    3.20    2.30
   3  -3   8    1.20    3.50
  -2   3  -8  101.29    7.30
  -2   3  -8   91.99    5.70
  -2   3  -8   81.49    6.40
   2  -3   8   89.79    6.40
   2  -3   8   84.59    4.40
   2  -3   8   79.99    7.50
   2  -3   8   78.89    4.30
   2  -3   8   83.29    6.40
  -1   3  -8   21.80    3.20
  -1   3  -8   17.80    3.30
  -1   3  -8   22.00    2.40
   1  -3   8   23.50    3.80
   1  -3   8   19.80    2.30
   0   3  -8    0.60    1.60
   0   3  -8   -0.80    1.60
   0   3  -8    0.20    1.60
   0  -3   8   -0.10    2.20
   0  -3   8    1.80    1.50
   0  -3   8    2.50    2.50
   0  -3   8   -0.90    2.00
   1   3  -8   19.30    2.70
   1   3  -8   24.80    2.50
   1   3  -8   19.60    3.00
  -1  -3   8   20.10    3.20
  -1  -3   8   22.00    2.70
   2   3  -8   92.49    4.50
  -2  -3   8   80.59    4.30
  -2  -3   8   80.99    5.70
   3   3  -8    1.70    1.90
   3   3  -8    4.20    1.80
  -3  -3   8    1.20    2.40
   4   3  -8   -0.30    2.10
   4   3  -8    1.90    2.10
  -4  -3   8   -0.70    4.00
   5   3  -8    8.80    3.00
  -5  -3   8    2.60    4.10
   6   3  -8    8.00    4.00
  -6  -3   8    8.40    6.90
  -5   4  -8    1.80    7.40
   5  -4   8   -2.10    7.60
   5  -4   8   -0.50    5.70
  -4   4  -8    4.00    5.00
   4  -4   8   14.70    6.10
   4  -4   8    8.20    4.00
   4  -4   8    2.40    5.10
  -3   4  -8    8.20    3.30
  -3   4  -8    4.70    4.50
  -3   4  -8    9.40    5.10
  -3   4  -8    3.40    2.80
   3  -4   8    4.10    3.20
   3  -4   8   11.50    5.00
   3  -4   8    6.80    4.20
   3  -4   8    5.90    3.70
  -2   4  -8    2.00    2.50
  -2   4  -8    1.20    2.40
  -2   4  -8    5.10    4.30
  -2   4  -8   -2.90    3.80
   2  -4   8    5.10    3.60
   2  -4   8    0.70    2.40
   2  -4   8    0.50    4.40
   2  -4   8   -3.80    3.10
  -1   4  -8    2.90    2.10
  -1   4  -8    1.90    1.90
  -1   4  -8    6.30    3.30
  -1   4  -8    2.80    4.00
   1  -4   8    2.80    1.90
   1  -4   8   -1.40    2.80
   1  -4   8    5.80    3.50
   1  -4   8    0.90    3.60
   0   4  -8   14.30    2.50
   0   4  -8   16.80    2.80
   0   4  -8   11.80    2.80
   0  -4   8    8.00    3.50
   1   4  -8    1.00    2.00
   1   4  -8    1.20    1.70
  -1  -4   8    1.20    2.40
  -1  -4   8    4.80    2.50
   2   4  -8    1.60    2.00
   2   4  -8    0.10    1.70
  -2  -4   8    0.20    2.50
  -2  -4   8   -0.60    2.50
   3   4  -8    4.60    2.10
   3   4  -8    4.00    2.50
  -3  -4   8    4.50    3.20
   4   4  -8    4.80    3.10
  -4  -4   8    6.70    4.10
   5   4  -8   -3.70    3.40
  -5  -4   8    0.70    4.50
   6   4  -8   -0.50    4.70
  -6  -4   8    8.80    7.30
   5  -5   8    8.30    8.90
   5  -5   8    1.50   10.00
  -4   5  -8   -8.80    7.20
  -4   5  -8    2.20    5.00
   4  -5   8   -7.90    5.80
   4  -5   8   -9.10    5.80
   4  -5   8    3.70    4.90
  -3   5  -8   -0.20    5.80
  -3   5  -8   -2.30    3.50
   3  -5   8    2.60    4.70
   3  -5   8    4.70    4.00
  -2   5  -8    1.00    3.20
  -2   5  -8   -1.40    2.80
  -2   5  -8    4.50    4.20
   2  -5   8   -7.40    9.20
   2  -5   8   -0.30    3.10
   2  -5   8   -1.10    4.80
   2  -5   8   -1.50    3.80
  -1   5  -8    5.80    3.60
  -1   5  -8    2.60    3.90
  -1   5  -8    1.40    2.50
  -1   5  -8    4.90    2.60
   1  -5   8   -3.70    3.00
   1  -5   8    2.50    2.90
   1  -5   8    4.30    3.80
   1  -5   8    2.50    4.40
   0   5  -8   15.70    3.70
   0   5  -8   22.10    3.50
   0  -5   8   17.40    3.30
   0  -5   8   18.20    4.20
   0  -5   8   21.40    3.60
   0  -5   8   16.30    4.90
   1   5  -8    2.30    2.60
   1   5  -8    1.80    2.10
  -1  -5   8    0.00    3.10
  -1  -5   8   -4.70    2.50
  -1  -5   8    5.30    3.00
   2   5  -8   -1.20    2.70
   2   5  -8    3.60    2.40
  -2  -5   8    3.40    2.80
  -2  -5   8   -0.60    4.30
  -2  -5   8   -2.10    3.30
   3   5  -8    0.40    2.50
   3   5  -8   -3.00    3.00
  -3  -5   8   -2.70    3.70
   4   5  -8    6.90    3.20
  -4  -5   8    2.30    4.60
   5   5  -8   -1.60    4.00
  -5  -5   8    2.20    5.80
   6   5  -8   11.20    6.00
  -6  -5   8    5.00    7.20
   5  -6   8   -2.80   10.30
  -4   6  -8    3.50    6.10
   4  -6   8    0.50    5.80
   4  -6   8    6.10    7.60
  -3   6  -8   -1.30    4.00
   3  -6   8    4.70    7.90
   3  -6   8    4.20    5.90
   3  -6   8   -2.90    4.40
  -2   6  -8   -1.40    6.10
  -2   6  -8    4.20    3.70
   2  -6   8    2.00    4.20
   2  -6   8   -2.90    4.60
   2  -6   8   -8.20    5.30
  -1   6  -8    1.10    4.90
  -1   6  -8    1.30    4.90
  -1   6  -8    3.50    3.50
   1  -6   8   -5.00    2.70
   1  -6   8   -0.30    4.40
   1  -6   8    3.30    5.70
   1  -6   8   -1.70    4.20
   0   6  -8   41.70    5.00
   0   6  -8   32.00    5.00
   0  -6   8   35.70    5.20
   0  -6   8   29.70    6.20
   0  -6   8   43.50    6.90
   1   6  -8    1.20    2.80
   1   6  -8   -1.60    3.30
  -1  -6   8    3.50    4.70
  -1  -6   8    2.40    3.00
  -1  -6   8    8.20    4.80
   2   6  -8    3.70    3.60
   2   6  -8    3.00    2.90
  -2  -6   8   -2.30    6.30
  -2  -6   8    4.10    3.80
  -2  -6   8    1.20    5.30
   3   6  -8   -0.40    3.10
  -3  -6   8    7.40    5.00
  -3  -6   8   -0.90    3.60
   4   6  -8   -2.10    3.60
  -4  -6   8   -9.90    5.10
   5   6  -8    3.50    6.70
  -5  -6   8    1.20    6.70
  -5  -6   8   12.50    6.00
  -4   7  -8   -0.40    7.70
   4  -7   8    2.20    7.50
  -3   7  -8  -13.70    5.80
   3  -7   8    6.60    5.30
   3  -7   8   -3.30    6.70
  -2   7  -8   12.80    5.10
   2  -7   8   12.50    6.10
   2  -7   8   17.30    5.10
   2  -7   8   10.90    6.40
  -1   7  -8   -9.30    4.00
   1  -7   8   -3.90    5.30
   1  -7   8    1.00    5.60
   1  -7   8   -6.10    3.60
   0   7  -8    9.70    4.00
   0  -7   8    2.10    5.10
   0  -7   8    2.60    3.70
   1   7  -8    2.70    3.60
  -1  -7   8    4.70    4.70
  -1  -7   8   -1.90    3.80
   2   7  -8    5.90    4.90
  -2  -7   8    4.10    5.90
  -2  -7   8   15.20    4.90
   3   7  -8   -2.80    4.00
  -3  -7   8    2.70    5.80
  -3  -7   8   -0.90    5.10
   4   7  -8    8.60    4.80
  -4  -7   8    2.00    6.10
  -4  -7   8    3.00    7.80
   5   7  -8   10.20    6.10
  -5  -7   8   -4.80    8.10
  -5  -7   8   -2.00    6.70
   4  -8   8   26.90    9.30
  -3   8  -8   -2.50    7.30
   3  -8   8    5.90    6.90
  -2   8  -8    0.70    6.40
   2  -8   8    2.60    5.00
   2  -8   8    5.30    7.30
  -1   8  -8    0.20    5.20
   1  -8   8   -0.20    6.50
   1  -8   8   -3.00    5.00
   0   8  -8   26.70    5.50
   0  -8   8   23.20    5.80
   0  -8   8   14.60    6.20
   1   8  -8   -3.40    4.50
  -1  -8   8   -4.60    6.80
  -1  -8   8   -1.00    4.40
   2   8  -8   -1.10    4.80
  -2  -8   8  -15.10    6.80
  -2  -8   8   -2.10    5.20
   3   8  -8    0.00    5.30
  -3  -8   8    8.40    7.10
  -3  -8   8    0.40    5.30
   4   8  -8   -0.30    5.80
  -4  -8   8    4.10    8.00
  -4  -8   8   -0.30    9.20
   3  -9   8    9.60    8.10
   2  -9   8   -3.50    7.20
   2  -9   8  -14.20    8.60
  -1   9  -8   11.10    9.80
   1  -9   8    2.70    6.00
   0   9  -8   37.90    7.70
   0  -9   8   34.20    8.10
   0  -9   8   41.10    7.70
   1   9  -8    1.80    5.50
  -1  -9   8    0.00    4.80
   2   9  -8    7.00    6.50
  -2  -9   8   10.50    8.00
  -2  -9   8   -0.90    7.10
   3   9  -8   10.20    6.90
  -3  -9   8    6.70    6.20
  -3  -9   8    1.30    8.40
  -2  10  -8   -0.50    9.90
   2 -10   8   13.10    9.60
  -1  10  -8    7.10    9.10
   1 -10   8   25.90   10.10
   1 -10   8   -1.50   11.80
   0  10  -8   -5.20    8.30
   0 -10   8    5.40    9.00
   0 -10   8    1.40    6.50
   1  10  -8   -3.80    7.40
  -1 -10   8   -1.70    9.80
  -1 -10   8   -0.80    6.20
   2  10  -8   17.80    8.40
  -2 -10   8   17.40    9.80
  -2 -10   8   -1.30    8.40
  -2  -9  -9    1.90    7.20
  -2  -9  -9   -8.40   10.00
   2   9   9   12.50   12.50
  -1  -9  -9   10.30    6.20
  -1  -9  -9    2.40    8.20
   1   9   9   -2.40   10.30
   0  -9  -9    0.20    7.00
   0  -9  -9  -11.70    6.30
   0   9   9  -17.00    9.10
   1  -9  -9   31.50    7.80
   1  -9  -9   19.60    7.60
   2  -9  -9   -4.40    7.30
  -2   9   9   -2.80    8.70
  -3  -8  -9   35.00   11.90
  -3  -8  -9   17.30    6.80
  -2  -8  -9   -0.50    5.50
  -2  -8  -9  -10.60    7.50
   2   8   9    3.60   11.50
  -1  -8  -9    4.50    6.00
  -1  -8  -9    2.20    5.00
   1   8   9  -10.40    7.60
   0  -8  -9    1.90    5.50
   0  -8  -9    6.80    5.10
   0   8   9    0.10    7.10
   1  -8  -9   -0.70    6.10
   1  -8  -9    1.60    5.40
  -1   8   9    9.40    7.00
   2  -8  -9   -5.90    5.80
   2  -8  -9   -5.50    6.00
  -2   8   9    3.60    6.90
   3  -8  -9    7.20    7.10
   3  -8  -9    8.00    5.70
  -3   8   9   -6.20    7.90
  -4  -7  -9   20.80   11.80
  -4  -7  -9   26.20    7.00
  -3  -7  -9   -1.10    7.40
   3   7   9   -1.50   10.90
  -2  -7  -9    2.90    4.20
  -2  -7  -9   -2.60    8.30
   2   7   9  -13.40    8.70
  -1  -7  -9    1.00    4.30
  -1  -7  -9    5.70    4.50
   0  -7  -9    3.50    6.90
   0  -7  -9    3.40    3.70
   0   7   9    5.90    5.70
   1  -7  -9    2.20    4.20
  -1   7   9    3.20    5.70
   2  -7  -9    0.70    4.40
  -2   7   9   -4.60    5.50
   3  -7  -9    5.20    6.60
   3  -7  -9   -8.20    4.10
  -3   7   9   -5.50    6.50
   4  -7  -9   35.00    9.00
   4  -7  -9   20.30    5.50
  -4   7   9   22.00    8.20
  -4  -6  -9    8.50    7.70
  -4  -6  -9    6.50    4.90
  -3  -6  -9    1.40    4.30
  -3  -6  -9    4.40    6.70
   3   6   9    0.70    8.10
  -2  -6  -9    9.60    3.90
  -2  -6  -9    7.20    5.70
   2   6   9    3.70    6.30
  -1  -6  -9    9.70    3.80
  -1  -6  -9    0.30    4.00
   1   6   9    4.80    5.30
   0  -6  -9    1.10    3.60
   0  -6  -9   -3.20    3.60
   0   6   9    3.80    5.00
   1  -6  -9   13.30    4.40
   2  -6  -9    2.80    3.50
   2  -6  -9   -1.20    4.10
  -2   6   9    5.10    4.60
   3  -6  -9    4.90    6.10
   3  -6  -9    7.50    3.70
   4  -6  -9    1.40    6.80
   4  -6  -9   -1.40    4.20
   5  -6  -9   12.40    8.60
   5  -6  -9    8.90    8.70
  -4  -5  -9    6.40    6.80
  -4  -5  -9   -1.10    4.40
   4   5   9    2.70    7.40
  -3  -5  -9   -2.40    3.30
  -3  -5  -9    1.50    5.00
   3   5   9    2.00    6.00
  -2  -5  -9   64.29    8.00
  -2  -5  -9   55.99    5.60
   2   5   9   73.49   10.60
  -1  -5  -9  194.18   10.60
  -1  -5  -9  197.78    9.90
   1   5   9  199.98   12.00
   0  -5  -9   -1.50    2.70
   0  -5  -9   -0.60    3.20
   0  -5  -9   -0.40    3.50
   0   5   9    3.40    4.30
   0   5   9    0.90    4.10
   0   5   9   -0.40    5.20
   1  -5  -9  181.88    9.00
   1  -5  -9  159.48    9.50
   1  -5  -9  170.08   12.40
  -1   5   9  190.88   10.40
  -1   5   9  180.88   10.50
   2  -5  -9   63.69    6.50
   2  -5  -9   49.30    5.30
   2  -5  -9   59.09    5.50
   3  -5  -9    4.90    5.90
   3  -5  -9    2.30    3.70
   3  -5  -9    6.90    2.80
   4  -5  -9   -4.60    3.40
   4  -5  -9   -1.90    5.70
   5  -5  -9    1.40    7.20
   5  -5  -9    5.60    4.20
  -5  -4  -9  -13.80    6.60
  -4  -4  -9   67.29    6.00
  -4  -4  -9   59.49    8.10
   4   4   9   53.99    8.10
  -3  -4  -9   37.90    4.60
  -3  -4  -9   40.80    6.10
   3   4   9   39.60    6.30
   3   4   9   25.50    6.40
  -2  -4  -9   -5.70    5.90
  -2  -4  -9    1.10    2.30
  -2  -4  -9    5.10    5.30
   2   4   9    1.80    4.60
   2   4   9    7.10    4.40
   2   4   9    3.00    5.40
  -1  -4  -9    9.80    2.70
  -1  -4  -9   13.20    3.70
  -1  -4  -9   14.10    3.50
   1   4   9    9.60    4.00
   1   4   9    6.30    4.00
   1   4   9   17.30    4.80
   0  -4  -9   -0.90    2.20
   0  -4  -9    3.20    2.40
   0   4   9    2.30    3.30
   0   4   9   -2.80    3.40
   1  -4  -9   10.40    2.60
   1  -4  -9   12.50    2.60
   1  -4  -9   13.70    3.00
  -1   4   9   15.90    3.40
   2  -4  -9   -1.20    3.00
   2  -4  -9    1.50    2.30
   2  -4  -9    0.30    2.20
   3  -4  -9   41.90    6.20
   3  -4  -9   34.60    3.90
   3  -4  -9   27.50    3.70
   4  -4  -9   71.69    5.10
   4  -4  -9   75.99    6.10
   4  -4  -9   70.49    7.60
   5  -4  -9   -5.10    3.20
   5  -4  -9   11.30    6.80
   6  -4  -9    4.70    7.90
  -5  -3  -9   -3.30    7.70
  -4  -3  -9    1.30    2.90
  -4  -3  -9    3.20    4.80
   4   3   9   -2.10    6.90
   4   3   9    2.70    6.10
  -3  -3  -9   -2.50    2.40
  -3  -3  -9   -6.30    5.30
  -3  -3  -9   -3.30    4.10
   3   3   9    1.80    3.90
   3   3   9    4.80    4.80
   3   3   9   -5.10    6.50
  -2  -3  -9   12.60    2.50
  -2  -3  -9   11.20    3.40
  -2  -3  -9    3.30    4.10
  -2  -3  -9   21.60    3.90
   2   3   9    8.10    3.50
   2   3   9    2.10    4.70
   2   3   9    5.10    3.70
   2   3   9    8.60    3.90
  -1  -3  -9   72.89    5.20
  -1  -3  -9   65.69    5.30
  -1  -3  -9   67.99    4.40
   1   3   9   61.89    6.30
   1   3   9   55.39    7.00
   1   3   9   58.69    5.20
   1   3   9   61.99    6.80
   0  -3  -9    1.40    2.40
   0  -3  -9   -0.40    2.00
   0  -3  -9   -1.10    2.10
   0   3   9    1.10    2.80
   0   3   9    0.80    3.30
   0   3   9   -1.20    2.80
   0   3   9   -1.30    2.80
   1  -3  -9   56.09    4.00
   1  -3  -9   60.59    4.10
   1  -3  -9   53.79    5.00
  -1   3   9   61.99    4.50
   2  -3  -9    9.30    2.80
   2  -3  -9   12.80    2.30
   2  -3  -9    5.90    1.90
   3  -3  -9   -1.00    1.70
   3  -3  -9   -2.90    3.20
   3  -3  -9   -0.10    1.60
   4  -3  -9    0.20    2.10
   4  -3  -9   -1.10    2.40
   5  -3  -9   12.70    5.80
   5  -3  -9   12.40    4.20
   5  -3  -9   10.50    2.80
   6  -3  -9  -14.50    8.00
   6  -3  -9    2.40    3.60
  -5  -2  -9    1.50    7.00
   5   2   9   -8.10    9.50
  -4  -2  -9    1.60    5.30
  -4  -2  -9    7.70    3.20
   4   2   9   -0.80    5.20
   4   2   9   -0.10    6.80
  -3  -2  -9    0.10    3.50
  -3  -2  -9    1.50    2.00
  -3  -2  -9    4.90    4.50
  -3  -2  -9   -0.50    3.80
   3   2   9   -2.70    4.00
   3   2   9    0.20    4.30
   3   2   9    2.90    3.20
  -2  -2  -9   20.50    2.30
  -2  -2  -9    9.60    3.50
  -2  -2  -9   23.20    4.10
  -2  -2  -9   18.30    3.40
   2   2   9   15.10    4.60
   2   2   9   19.90    3.70
   2   2   9    8.60    3.90
   2   2   9   20.30    2.90
  -1  -2  -9   24.40    2.40
  -1  -2  -9   28.00    3.50
  -1  -2  -9   22.50    3.30
   1   2   9   20.50    4.10
   1   2   9   23.40    3.90
   1   2   9   22.70    3.40
   1   2   9   21.00    3.10
   0  -2  -9    0.40    1.80
   0  -2  -9   -0.70    1.90
   0  -2  -9    1.00    1.80
   0  -2  -9   -0.40    1.60
   0   2   9    0.10    2.20
   0   2   9    2.20    2.30
   1  -2  -9   21.00    2.60
   1  -2  -9   22.60    2.60
   1  -2  -9   23.00    3.40
   1  -2  -9   17.00    3.10
  -1   2   9   19.60    2.40
  -1   2   9   26.70    4.10
   2  -2  -9   18.30    3.00
   2  -2  -9   16.10    2.10
   2  -2  -9   16.60    1.90
   3  -2  -9    0.20    1.20
   3  -2  -9   -3.20    3.30
   3  -2  -9   -0.30    1.10
   4  -2  -9    0.40    3.70
   4  -2  -9    0.70    1.50
   4  -2  -9    1.60    1.40
   5  -2  -9   -2.10    2.10
   5  -2  -9    3.60    5.60
   6  -2  -9   -8.80    7.60
   6  -2  -9   -4.20    3.10
  -5  -1  -9   -8.00    6.70
   5   1   9    3.30    7.40
   5   1   9   -1.90    5.40
   5   1   9    6.10    7.00
  -4  -1  -9    6.60    4.20
  -4  -1  -9   11.40    6.10
   4   1   9    9.40    5.40
   4   1   9    3.30    6.30
  -3  -1  -9    4.60    3.50
  -3  -1  -9    6.90    4.30
  -3  -1  -9    9.40    4.20
  -3  -1  -9    8.90    1.90
   3   1   9    7.80    2.50
   3   1   9    8.20    5.90
   3   1   9    9.10    3.90
   3   1   9   10.90    4.70
  -2  -1  -9   17.20    4.30
  -2  -1  -9   22.50    4.10
  -2  -1  -9   21.30    1.60
  -2  -1  -9   24.00    3.80
   2   1   9   15.10    4.40
   2   1   9   22.60    3.70
   2   1   9   30.20    4.60
  -1  -1  -9    0.90    0.90
  -1  -1  -9    3.50    2.00
  -1  -1  -9    0.00    1.90
   1   1   9    2.60    3.00
   1   1   9    2.40    2.40
   1   1   9    1.90    1.30
   0  -1  -9    1.30    1.40
   0  -1  -9    1.60    1.40
   0  -1  -9    0.30    1.20
   0  -1  -9   -0.10    1.60
   0   1   9    3.20    3.30
   1  -1  -9    1.70    2.00
   1  -1  -9   -1.00    1.10
   1  -1  -9    1.60    1.30
   1  -1  -9    6.60    2.00
  -1   1   9    1.00    1.30
   2  -1  -9   21.70    3.50
   3  -1  -9   13.10    3.70
   4  -1  -9    3.70    3.90
   5  -1  -9    0.90    1.70
   5  -1  -9    4.30    3.20
   5  -1  -9   10.00    5.50
   6  -1  -9   12.60    6.60
   6  -1  -9   -3.50    2.80
  -5   0  -9   10.00    5.90
   5   0   9    0.00    7.40
   5   0   9    4.40    6.50
  -4   0  -9   14.00    5.90
  -4   0  -9   18.90    4.80
   4   0   9   33.50    5.90
   4   0   9   24.60    7.10
  -3   0  -9    3.80    3.00
  -3   0  -9    0.20    4.00
  -3   0  -9   11.60    4.00
   3   0   9    5.80    5.50
   3   0   9    6.50    4.00
   3   0   9    4.60    3.60
   3   0   9    5.90    1.70
   3   0   9    5.30    1.70
  -2   0  -9    6.40    2.60
  -2   0  -9   -0.60    3.00
   2   0   9    2.90    3.70
   2   0   9    2.20    3.20
   2   0   9    4.50    2.90
  -1   0  -9   23.10    3.20
  -1   0  -9   20.20    2.90
   1   0   9   18.40    3.70
   1   0   9   12.50    2.90
   0   0  -9    0.30    1.10
   0   0  -9   -1.70    1.30
   0   0  -9   -0.20    1.00
   0   0  -9   -1.80    1.50
   0   0   9    0.90    1.80
   1   0  -9   21.40    2.00
   1   0  -9   17.20    2.80
   1   0  -9   16.50    1.80
   1   0  -9   17.70    2.70
   2   0  -9    5.40    2.40
  -2   0   9    4.70    2.40
   3   0  -9    3.50    3.00
  -3   0   9    6.40    2.90
   4   0  -9   20.70    4.30
  -4   0   9   30.20    5.40
   5   0  -9   -2.40    5.30
   5   0  -9    2.20    1.40
  -5   0   9    4.80    4.70
   6   0  -9    2.40    6.40
  -6   0   9   -9.00    6.40
  -5   1  -9   24.40    6.80
   5  -1   9   13.20    7.40
   5  -1   9   15.00    6.70
  -4   1  -9   17.00    5.80
  -4   1  -9   12.40    4.50
   4  -1   9    5.10    5.50
   4  -1   9   15.00    3.50
   4  -1   9   16.00    6.20
  -3   1  -9    2.00    3.80
  -3   1  -9    6.60    3.40
  -3   1  -9    8.60    4.00
   3  -1   9    6.30    1.50
   3  -1   9   -0.60    5.50
   3  -1   9    7.20    3.90
   3  -1   9    8.30    3.90
  -2   1  -9    3.60    3.50
  -2   1  -9    1.50    2.30
  -2   1  -9    3.40    3.50
   2  -1   9   -1.30    2.70
   2  -1   9   -2.00    3.60
   2  -1   9   -1.10    2.90
  -1   1  -9    3.80    2.00
  -1   1  -9    1.60    2.20
   1  -1   9    0.10    2.60
   1  -1   9   -1.80    2.40
   0   1  -9   -0.50    1.00
   0   1  -9    0.70    1.30
   0   1  -9   -0.70    1.50
   0   1  -9    0.80    1.20
   0  -1   9   -1.00    1.90
   1   1  -9    3.20    1.20
   1   1  -9    4.90    2.00
   1   1  -9    6.50    1.90
   1   1  -9    5.90    1.40
  -1  -1   9    2.60    1.20
  -1  -1   9    2.40    1.90
   2   1  -9    2.40    2.10
  -2  -1   9   -1.10    2.00
   3   1  -9    0.50    2.40
  -3  -1   9    7.10    2.70
   4   1  -9   14.90    4.10
  -4  -1   9   12.60    4.40
   5   1  -9    7.90    5.30
   5   1  -9   20.20    3.10
   5   1  -9   21.80    2.70
  -5  -1   9   13.20    5.80
   6   1  -9    1.70    4.00
   6   1  -9  -10.10    6.00
   6   1  -9   -1.20    2.70
  -6  -1   9   -9.90    6.90
  -5   2  -9    0.80    6.60
   5  -2   9    4.80    6.60
  -4   2  -9   10.80    9.30
  -4   2  -9    1.30    4.40
   4  -2   9    1.30    5.70
   4  -2   9   -4.40    7.20
   4  -2   9    0.90    3.10
  -3   2  -9   -1.00    3.80
  -3   2  -9    5.70    3.10
  -3   2  -9    1.10    4.60
   3  -2   9    3.70    1.80
   3  -2   9    4.30    1.80
   3  -2   9    8.70    4.50
   3  -2   9    3.60    3.90
   3  -2   9   -3.80    5.60
  -2   2  -9   38.10    5.20
  -2   2  -9   44.40    5.80
  -2   2  -9   46.50    5.90
   2  -2   9   41.40    5.50
   2  -2   9   37.70    5.20
   2  -2   9   48.20    6.20
  -1   2  -9   10.70    2.50
  -1   2  -9   18.90    3.00
   1  -2   9   20.50    3.80
   1  -2   9   17.90    4.00
   1  -2   9   17.00    3.00
   0   2  -9    1.50    1.50
   0   2  -9   -3.00    1.80
   0   2  -9   -1.20    1.30
   0  -2   9    3.10    1.30
   1   2  -9   12.10    1.90
   1   2  -9   14.50    2.50
   1   2  -9   13.30    1.90
  -1  -2   9   16.00    2.70
  -1  -2   9   12.60    2.00
   2   2  -9   38.00    2.70
   2   2  -9   41.80    2.50
  -2  -2   9   41.10    4.50
   3   2  -9    4.90    1.30
   3   2  -9    3.30    1.10
  -3  -2   9    8.80    3.70
   4   2  -9    2.00    1.40
   4   2  -9   -0.40    1.50
  -4  -2   9   -0.60    4.10
   5   2  -9    1.20    2.30
   5   2  -9    2.20    5.10
   5   2  -9   -2.80    2.20
  -5  -2   9    7.60    4.50
   6   2  -9   -5.40    3.20
   6   2  -9    7.50    7.00
  -6  -2   9    2.70    6.80
  -5   3  -9   11.00    7.10
   5  -3   9   12.60    7.30
  -4   3  -9   -3.80    4.70
   4  -3   9   -0.20    4.10
   4  -3   9   -1.40    6.40
   4  -3   9   -0.10    5.30
  -3   3  -9   33.80    5.10
  -3   3  -9   37.50    6.10
  -3   3  -9   40.10    6.10
   3  -3   9   40.50    5.80
   3  -3   9   33.40    3.70
   3  -3   9   40.00    6.60
   3  -3   9   33.80    4.00
  -2   3  -9   85.29    7.50
  -2   3  -9   70.39    6.90
  -2   3  -9   96.39    6.20
   2  -3   9   87.99    8.20
   2  -3   9   98.19    6.90
   2  -3   9   80.69    6.70
   2  -3   9   82.59    4.20
  -1   3  -9   12.40    3.00
  -1   3  -9    6.40    1.60
  -1   3  -9    5.40    2.20
   1  -3   9    4.70    2.60
   1  -3   9    8.40    1.60
   1  -3   9    3.50    4.10
   1  -3   9    7.90    3.40
   0   3  -9    0.50    1.70
   0   3  -9    3.20    1.90
   0   3  -9    2.70    2.00
   0  -3   9   -0.70    1.50
   0  -3   9    0.90    2.30
   0  -3   9   -0.20    2.30
   1   3  -9    7.90    2.60
   1   3  -9   11.80    2.00
   1   3  -9   11.70    2.00
  -1  -3   9    9.60    2.90
  -1  -3   9    6.30    2.30
   2   3  -9   88.99    4.70
  -2  -3   9   86.29    6.00
   3   3  -9   37.70    3.30
   3   3  -9   38.10    3.30
  -3  -3   9   40.00    5.50
   4   3  -9    3.00    2.40
   4   3  -9   -0.60    2.10
  -4  -3   9    2.20    3.60
   5   3  -9    0.50    2.90
   5   3  -9   -3.60    2.60
  -5  -3   9   -2.50    4.50
   6   3  -9   -1.20    3.50
   6   3  -9    8.30    7.00
  -6  -3   9    0.80    6.40
  -5   4  -9   11.10    8.50
  -4   4  -9   -0.30    5.30
   4  -4   9    1.00    3.90
   4  -4   9    7.10    5.90
   4  -4   9    1.60    6.40
  -3   4  -9    7.40    5.60
  -3   4  -9    7.30    3.70
   3  -4   9    8.70    3.90
   3  -4   9    0.40    4.60
   3  -4   9    9.10    4.80
  -2   4  -9    2.50    2.50
  -2   4  -9    7.60    4.40
  -2   4  -9    2.80    4.60
  -2   4  -9    7.10    3.20
   2  -4   9    5.70    3.90
   2  -4   9    3.90    5.20
   2  -4   9    7.20    3.90
   2  -4   9    4.10    2.30
  -1   4  -9   11.80    2.50
  -1   4  -9   19.00    3.30
  -1   4  -9   21.10    3.90
   1  -4   9   18.20    3.60
   1  -4   9   14.90    2.70
   1  -4   9    7.10    4.40
   0   4  -9   -1.90    1.90
   0   4  -9   -0.10    2.30
   0   4  -9    0.50    2.40
   0  -4   9    2.70    3.00
   0  -4   9   -3.80    2.80
   1   4  -9   15.80    2.40
   1   4  -9   15.60    3.10
  -1  -4   9   14.10    3.10
  -1  -4   9   16.40    3.30
   2   4  -9    3.00    2.20
   2   4  -9    4.70    2.40
  -2  -4   9    9.30    2.90
  -2  -4   9    3.30    2.50
   3   4  -9    4.50    2.20
   3   4  -9    2.40    2.40
  -3  -4   9    5.60    3.10
   4   4  -9   -0.30    2.50
   4   4  -9    3.20    2.70
   5   4  -9   -1.00    3.50
  -5  -4   9   13.40    5.60
   6   4  -9    8.90    4.40
  -6  -4   9    2.50    7.50
  -4   5  -9   -0.40    5.00
   4  -5   9   -2.70    6.50
   4  -5   9   -3.50    5.00
   4  -5   9  -13.70    8.40
  -3   5  -9    4.50    4.70
   3  -5   9   -0.90    5.20
   3  -5   9    4.20    4.00
   3  -5   9    3.60    5.80
  -2   5  -9   -1.30    3.50
  -2   5  -9    0.10    3.90
   2  -5   9   -2.00    4.50
   2  -5   9    5.20    4.60
   2  -5   9   -5.50    6.50
   2  -5   9    1.60    3.10
  -1   5  -9    1.20    4.90
  -1   5  -9    5.40    3.00
  -1   5  -9    6.10    2.90
   1  -5   9    5.90    3.30
   1  -5   9    0.80    4.20
   1  -5   9   10.70    3.90
   1  -5   9    5.90    5.10
   0   5  -9   -2.30    2.40
   0   5  -9    2.20    3.00
   0  -5   9    4.10    4.70
   0  -5   9    0.60    3.20
   0  -5   9    0.20    2.40
   0  -5   9   -2.70    4.60
   1   5  -9   10.50    3.10
   1   5  -9   10.30    2.60
  -1  -5   9   12.80    3.70
  -1  -5   9    3.30    3.00
  -1  -5   9    5.20    3.60
  -1  -5   9   11.80    4.50
   2   5  -9    0.10    2.40
   2   5  -9   -2.10    2.70
  -2  -5   9    1.10    3.50
  -2  -5   9    1.20    3.10
  -3  -5   9   -3.20    3.90
   4   5  -9   -1.80    3.20
  -4  -5   9   -1.90    4.90
   5   5  -9   -2.10    4.00
  -5  -5   9    4.70    6.80
  -4   6  -9    8.50    7.50
   4  -6   9    2.70    6.80
  -3   6  -9    9.10    5.20
   3  -6   9   -3.40    6.10
   3  -6   9    0.20    4.10
  -2   6  -9   -0.90    4.30
   2  -6   9   -5.50    5.10
   2  -6   9    0.50    3.50
   2  -6   9    5.00    5.50
  -1   6  -9   -2.80    3.40
   1  -6   9   -0.60    3.40
   1  -6   9   12.00    5.50
   1  -6   9   -2.30    6.00
   0   6  -9    2.40    3.10
   0  -6   9    7.40    4.50
   0  -6   9   -3.80    3.20
   0  -6   9   -2.00    4.40
  -1  -6   9    3.10    4.20
   2   6  -9   -4.00    3.10
  -2  -6   9    6.40    4.40
   3   6  -9    2.40    3.30
  -3  -6   9   -1.90    4.10
   4   6  -9   -6.60    3.80
  -4  -6   9   12.20    6.40
   5   6  -9    1.40    5.00
  -5  -6   9    9.10    6.90
  -4   7  -9    3.50    9.20
  -3   7  -9   -4.20    5.70
   3  -7   9    8.20    5.70
  -2   7  -9    4.30    5.00
   2  -7   9    7.30    6.40
   2  -7   9    9.70    5.10
  -1   7  -9   -0.80    4.30
   1  -7   9    7.30    3.90
   1  -7   9    3.40    5.90
   0   7  -9    5.30    3.50
   0  -7   9   -4.80    5.30
   0  -7   9   -0.50    3.80
  -1  -7   9   -1.30    3.80
   2   7  -9   -5.70    3.80
  -2  -7   9    2.50    5.30
  -2  -7   9    7.50    4.80
   3   7  -9   -2.00    4.30
  -3  -7   9   12.30    7.40
  -3  -7   9    1.00    5.60
   4   7  -9    6.00    5.00
  -4  -7   9   -0.60    6.10
  -4  -7   9    2.20    6.50
   5   7  -9   -4.60    6.60
  -5  -7   9    8.90    8.00
  -3   8  -9   -4.60    8.00
   3  -8   9   -7.70    7.20
  -2   8  -9    6.80    6.90
   2  -8   9    6.70    6.20
   2  -8   9    0.40   12.20
   1  -8   9   16.80    5.70
   1  -8   9    6.60    7.30
   0   8  -9    5.20    5.00
   0  -8   9    1.10    6.10
   0  -8   9    0.30    4.30
   1   8  -9    4.80    5.10
  -1  -8   9   22.10    6.40
  -1  -8   9   16.20    5.60
   2   8  -9    2.00    5.30
  -2  -8   9   -1.80    6.80
  -2  -8   9    9.00    5.90
   3   8  -9    4.50    5.20
  -3  -8   9   16.20   10.80
  -3  -8   9    4.30    6.60
   4   8  -9   -5.00    6.10
  -4  -8   9   -3.00    7.80
  -4  -8   9   -7.70    7.20
   3  -9   9  -12.70    8.60
  -2   9  -9   -2.10    8.30
   2  -9   9    0.70    9.80
  -1   9  -9   34.70    8.20
   1  -9   9   44.10    8.40
   1  -9   9   41.70    9.40
   0   9  -9   -0.90    6.40
   0  -9   9    2.90    6.30
   0  -9   9    1.50    7.80
   1   9  -9   37.40    7.60
  -1  -9   9   30.50    7.40
  -1  -9   9   45.00    8.60
   2   9  -9    8.00    6.70
  -2  -9   9    1.30    7.10
  -2  -9   9    8.60    8.20
   3   9  -9   -6.60    6.40
  -3  -9   9    1.00    8.70
  -3  -9   9   -6.10    6.40
  -2  10  -9   -3.60   10.70
   2 -10   9   -2.20    9.20
  -1  10  -9  -21.40    9.00
   1 -10   9   -5.80   10.40
   1 -10   9    5.30    7.90
   0  10  -9  -12.10    8.60
   0 -10   9   19.40   10.10
   0 -10   9    6.40    7.70
   1  10  -9    9.00    7.20
  -1 -10   9    5.20    8.90
  -1 -10   9    9.90    9.60
   2  10  -9   -2.00    8.00
  -2 -10   9   -8.30    7.10
  -1  -9 -10    4.30    7.70
  -1  -9 -10   12.80    8.10
   1   9  10  -25.60   11.50
   0  -9 -10   -0.90    7.80
   0  -9 -10    4.50    7.00
   0   9  10   19.20   10.00
   1  -9 -10    6.40    8.00
   1  -9 -10  -13.40    6.60
  -1   9  10   -2.80    8.80
  -3  -8 -10    1.10    7.10
  -3  -8 -10   -5.40   14.20
  -2  -8 -10    2.50    7.70
  -2  -8 -10    0.50    6.00
   2   8  10   -3.90   10.90
  -1  -8 -10    7.30    7.20
  -1  -8 -10    2.60    6.30
   1   8  10  -13.50    8.70
   0  -8 -10    2.10    6.00
   0  -8 -10   -5.10    5.80
   0   8  10  -12.60    7.20
   1  -8 -10    9.90    6.00
   1  -8 -10    3.10    5.90
  -1   8  10   -7.30    7.10
   2  -8 -10    2.00    7.70
   2  -8 -10   -4.80    5.60
   3  -8 -10   -8.40    6.30
   3  -8 -10  -14.30    8.10
  -3   8  10   -3.20    8.70
  -4  -7 -10    9.50   13.30
  -3  -7 -10    2.70    8.80
  -3  -7 -10   -2.10    7.10
   3   7  10    1.30   12.30
  -2  -7 -10    9.40    5.70
  -2  -7 -10    4.50    6.20
   2   7  10   -5.50    8.50
  -1  -7 -10    2.00    4.80
  -1  -7 -10   11.00    5.60
   1   7  10    9.50    7.20
   0  -7 -10    6.40    5.00
   0  -7 -10    0.30    4.80
   0   7  10    0.10    6.10
   1  -7 -10   11.60    4.80
   1  -7 -10    9.30    5.20
  -1   7  10   13.50    6.50
   2  -7 -10    1.00    4.30
   2  -7 -10   -8.50    5.40
  -2   7  10   -6.30    5.70
   3  -7 -10    5.60    5.50
   3  -7 -10   -8.90    6.70
  -3   7  10    8.80    7.00
   4  -7 -10    7.30    6.00
   4  -7 -10  -16.80    8.20
  -4  -6 -10   -6.80    8.30
  -3  -6 -10    2.50    7.50
  -3  -6 -10   -1.00    4.30
  -2  -6 -10   18.60    4.50
   2   6  10   29.10   10.30
  -1  -6 -10   21.50    4.80
  -1  -6 -10   18.70    7.20
   0  -6 -10    8.90    3.80
   0  -6 -10    1.00    4.20
   0   6  10   -0.80    5.10
   1  -6 -10   29.50    4.60
   1  -6 -10   28.90    5.30
  -1   6  10   15.00    8.10
   2  -6 -10   11.30    7.90
   2  -6 -10    4.40    5.70
   3  -6 -10    0.10    5.50
   3  -6 -10    0.10    4.10
   4  -6 -10    4.20    7.30
   4  -6 -10    0.40    4.30
  -4  -5 -10    5.50    7.90
   4   5  10   -5.50    8.30
  -3  -5 -10    1.00    5.00
  -3  -5 -10    3.20    3.40
   3   5  10    1.00    6.80
  -2  -5 -10   23.00    5.30
  -2  -5 -10   32.40    4.50
   2   5  10   24.00    6.50
  -1  -5 -10   32.90    5.20
  -1  -5 -10   30.80    4.70
   1   5  10   59.69    9.70
   0  -5 -10   -1.10    3.40
   0  -5 -10    0.80    3.20
   0   5  10    0.10    4.50
   1  -5 -10   36.40    4.60
   1  -5 -10   23.80    4.10
   2  -5 -10   25.20    4.90
   2  -5 -10   31.10    4.80
   3  -5 -10   -1.50    4.40
   3  -5 -10   -2.20    3.40
   4  -5 -10    7.00    5.60
   4  -5 -10   -0.50    3.40
   5  -5 -10    6.20    8.40
   5  -5 -10    3.70    4.10
  -5  -4 -10    7.60   10.50
  -4  -4 -10   13.60    7.20
   4   4  10    7.80    8.60
  -3  -4 -10   53.79    8.00
   3   4  10   79.99   11.60
  -2  -4 -10   -3.00    2.50
  -2  -4 -10    2.00    4.00
   2   4  10   -2.20    4.70
  -1  -4 -10   22.90    4.10
  -1  -4 -10   20.70    3.30
   1   4  10   13.70    6.10
   1   4  10   19.40    4.80
   1   4  10   17.10    5.00
   0  -4 -10   -0.80    2.80
   0  -4 -10    5.00    2.70
   0  -4 -10   -2.80    3.10
   0   4  10   -6.70    3.70
   0   4  10    1.60    4.10
   0   4  10   -0.40    3.80
   1  -4 -10   21.50    3.10
   1  -4 -10   17.40    3.50
   1  -4 -10   17.20    3.50
  -1   4  10   20.20    4.10
   2  -4 -10    1.30    2.40
   2  -4 -10    6.10    3.50
   2  -4 -10    1.30    2.40
   3  -4 -10   38.30    3.80
   3  -4 -10   30.30    4.10
   3  -4 -10   30.70    5.80
   4  -4 -10   -0.30    2.80
   4  -4 -10   10.30    5.80
   4  -4 -10    3.30    2.80
   5  -4 -10   -2.00    5.90
   5  -4 -10    0.10    3.30
  -5  -3 -10    9.60    8.00
  -4  -3 -10  -11.50    5.60
   4   3  10   13.60    6.80
  -3  -3 -10    6.50    2.60
  -3  -3 -10    4.20    3.80
   3   3  10   -0.20    5.20
   3   3  10    1.60    4.60
  -2  -3 -10    8.40    3.80
  -2  -3 -10    5.50    2.30
   2   3  10    1.00    4.00
   2   3  10   -4.30    4.30
   2   3  10    5.30    3.40
  -1  -3 -10   41.50    3.90
  -1  -3 -10   42.60    5.00
  -1  -3 -10   52.59    5.30
   1   3  10   57.79    6.50
   1   3  10   44.60    5.30
   1   3  10   52.49    7.40
   0  -3 -10   16.50    3.20
   0  -3 -10   12.60    3.20
   0  -3 -10   14.70    3.10
   0  -3 -10   17.50    3.10
   0   3  10   12.60    3.40
   0   3  10   17.60    3.50
   0   3  10   13.30    3.80
   1  -3 -10   35.50    4.40
   1  -3 -10   38.60    4.10
   1  -3 -10   44.40    3.80
  -1   3  10   38.80    4.60
   2  -3 -10    5.40    1.90
   2  -3 -10    1.70    1.90
   2  -3 -10    2.20    3.00
   3  -3 -10    8.80    3.60
   3  -3 -10    2.30    1.80
   3  -3 -10   -0.30    1.90
   4  -3 -10    2.80    5.00
   4  -3 -10   -2.80    1.80
   5  -3 -10    9.20    2.70
   5  -3 -10   10.20    8.00
   5  -3 -10   10.80    3.30
   6  -3 -10    2.10    3.30
   6  -3 -10    2.70    9.40
  -5  -2 -10   -0.50    7.50
  -4  -2 -10   11.90    5.90
   4   2  10   17.50    8.40
  -3  -2 -10    4.40    2.10
  -3  -2 -10    2.50    4.10
   3   2  10    4.90    4.80
   3   2  10   13.70    5.20
  -2  -2 -10    1.30    1.60
  -2  -2 -10    0.00    3.10
   2   2  10    0.10    2.20
   2   2  10   -5.60    3.90
   2   2  10    1.20    4.50
   2   2  10    3.60    3.80
  -1  -2 -10    0.40    1.40
  -1  -2 -10    1.40    2.70
  -1  -2 -10    1.20    2.40
   1   2  10    4.40    3.10
   1   2  10   -3.70    2.20
   1   2  10    6.30    3.50
   0  -2 -10    5.30    2.20
   0  -2 -10    0.70    2.00
   0  -2 -10    3.50    2.10
   0  -2 -10    5.40    2.20
   0   2  10    4.20    2.60
   0   2  10   -0.10    2.40
   1  -2 -10   -0.20    1.90
   1  -2 -10   -4.90    2.20
   1  -2 -10   -1.60    1.70
   2  -2 -10    1.60    1.40
   2  -2 -10    1.20    1.40
   2  -2 -10    1.40    2.70
   3  -2 -10    0.70    3.70
   4  -2 -10    9.60    5.10
   5  -2 -10   -7.60    6.00
   6  -2 -10   13.10    8.60
  -5  -1 -10   10.90    7.30
   5   1  10    8.10   10.90
  -4  -1 -10   -0.80    5.10
   4   1  10   -0.90    5.90
  -3  -1 -10    4.70    5.20
  -3  -1 -10   -3.40    3.20
  -3  -1 -10    2.90    1.40
   3   1  10    9.30    6.50
   3   1  10   -3.50    4.30
   3   1  10    4.50    4.60
   3   1  10    4.50    2.10
   3   1  10    3.70    1.70
  -2  -1 -10   39.40    5.20
  -2  -1 -10   33.80    4.50
   2   1  10   41.40    5.90
   2   1  10   25.90    5.60
  -1  -1 -10   -1.30    2.30
  -1  -1 -10   -4.00    2.50
   1   1  10    3.80    2.90
   0  -1 -10   11.10    1.80
   0  -1 -10   14.30    2.30
   0  -1 -10   19.10    2.60
   0  -1 -10    7.20    2.50
   0   1  10   11.50    2.60
   1  -1 -10    2.70    2.20
   1  -1 -10    1.70    1.80
   1  -1 -10    3.70    2.30
   1  -1 -10    1.10    1.40
   2  -1 -10   30.90    4.40
   3  -1 -10    4.00    3.40
   5  -1 -10   -5.70    5.00
   6  -1 -10  -12.40    6.50
  -5   0 -10   -1.70    6.90
   5   0  10  -14.30    7.50
  -4   0 -10    6.40    4.30
   4   0  10   10.50    8.10
   4   0  10    5.80    5.80
  -3   0 -10    2.60    3.80
  -3   0 -10    9.40    4.80
   3   0  10   -2.10    3.80
   3   0  10    2.10    4.50
   3   0  10   -9.90    6.00
  -2   0 -10    1.10    3.60
  -2   0 -10    5.00    3.10
  -2   0 -10    4.90    2.60
   2   0  10    2.40    4.10
   2   0  10    3.60    3.80
   2   0  10   -1.80    3.40
  -1   0 -10   -0.20    2.10
  -1   0 -10    3.10    2.70
   1   0  10    6.80    2.70
   1   0  10    2.90    2.90
   0   0 -10   -0.20    1.60
   0   0 -10    0.70    1.20
   0   0 -10    1.50    1.80
   0   0 -10    0.10    1.20
   0   0  10   -3.00    2.10
   1   0 -10    5.40    1.80
   1   0 -10    6.10    1.50
   1   0 -10    5.30    2.20
   1   0 -10    3.30    2.10
   2   0 -10    8.50    3.40
  -2   0  10    0.50    2.10
   3   0 -10    3.90    3.40
  -3   0  10    3.80    3.10
   4   0 -10   -2.80    4.50
  -4   0  10    1.10    4.60
   5   0 -10    3.20    5.70
  -5   0  10   -1.80    4.50
   6   0 -10    7.10    7.80
  -6   0  10    8.70    7.70
  -5   1 -10    3.70    6.40
   5  -1  10   25.20    9.50
  -4   1 -10   -2.70    4.80
   4  -1  10    1.60    5.60
  -3   1 -10    4.20    3.40
  -3   1 -10    4.90    4.50
   3  -1  10    4.80    6.00
   3  -1  10    4.40    4.40
   3  -1  10   10.30    4.70
  -2   1 -10   18.90    4.10
   2  -1  10    8.90    3.90
   2  -1  10   11.90    5.00
   2  -1  10   11.40    4.90
  -1   1 -10   51.29    4.40
  -1   1 -10   55.59    4.90
   1  -1  10   60.29    5.40
   1  -1  10   58.59    5.80
   0   1 -10   49.99    2.80
   0   1 -10   47.90    2.80
   0   1 -10   53.69    3.90
   0   1 -10   50.39    3.80
   0  -1  10   40.00    3.90
   1   1 -10   54.39    3.20
   1   1 -10   49.80    4.10
  -1  -1  10   50.39    4.30
   2   1 -10   19.60    3.80
  -2  -1  10   22.20    3.80
   3   1 -10    5.00    3.10
  -3  -1  10    6.60    3.10
   4   1 -10    3.70    4.00
  -4  -1  10   -3.80    4.10
   5   1 -10    9.00    5.50
  -5  -1  10   15.30    6.00
   6   1 -10   10.20    8.10
  -6  -1  10   -4.70    6.40
  -5   2 -10   -4.10    6.20
  -4   2 -10    2.20    4.40
   4  -2  10    6.10    7.50
   4  -2  10   11.20    6.00
  -3   2 -10   69.39    8.70
  -3   2 -10   72.99    6.30
   3  -2  10   64.59    7.80
   3  -2  10   67.79    8.50
   3  -2  10   43.90    7.80
  -2   2 -10   -3.80    2.60
  -2   2 -10   -1.50    3.80
   2  -2  10    1.20    3.30
   2  -2  10   -1.60    5.80
   2  -2  10    2.20    4.40
  -1   2 -10    2.30    2.30
  -1   2 -10    1.40    2.50
   1  -2  10    3.90    3.00
   1  -2  10    1.90    4.40
   0   2 -10   50.09    3.10
   0   2 -10   56.29    4.70
   0   2 -10   52.99    4.00
   0  -2  10   50.99    3.20
   1   2 -10    4.90    1.60
   1   2 -10    5.50    2.40
   1   2 -10    3.70    1.70
  -1  -2  10    4.60    3.10
  -1  -2  10    2.50    1.90
   2   2 -10    0.00    1.30
   2   2 -10   -1.30    1.20
  -2  -2  10   -1.40    2.20
  -3  -2  10   70.19    6.50
   4   2 -10   -1.80    3.80
  -4  -2  10    1.00    4.50
   5   2 -10    0.60    5.60
  -5  -2  10    4.00    5.00
   6   2 -10    0.20    2.60
   6   2 -10    0.90    7.40
  -6  -2  10   -2.80    5.90
  -5   3 -10    1.80    7.50
  -4   3 -10   10.10    5.80
   4  -3  10    8.30    6.10
   4  -3  10   24.40    7.80
  -3   3 -10    0.80    9.50
  -3   3 -10   16.30    4.50
   3  -3  10    6.60    4.50
   3  -3  10    3.30    2.10
   3  -3  10    3.80    4.90
  -2   3 -10   71.19    6.10
  -2   3 -10   58.09    7.00
  -2   3 -10   65.39    7.70
   2  -3  10   60.29    6.80
   2  -3  10   62.59    8.10
   2  -3  10   74.79    7.10
  -1   3 -10   56.79    5.20
  -1   3 -10   46.50    2.90
  -1   3 -10   48.60    4.70
   1  -3  10   44.50    5.60
   1  -3  10   49.30    2.90
   1  -3  10   48.30    6.00
   1  -3  10   51.19    6.80
   0   3 -10   25.20    3.50
   0   3 -10   28.40    3.30
   0   3 -10   28.00    4.00
   0  -3  10   28.80    3.10
   0  -3  10   31.10    4.40
   0  -3  10   29.10    4.60
   0  -3  10   36.60    5.30
   1   3 -10   53.19    3.80
   1   3 -10   54.69    4.70
   1   3 -10   40.60    4.00
  -1  -3  10   49.60    4.90
  -1  -3  10   53.19    4.40
   2   3 -10   69.89    4.20
   2   3 -10   65.49    5.00
  -2  -3  10   76.09    6.00
   3   3 -10    7.10    1.80
   3   3 -10    1.30    1.70
  -3  -3  10    5.50    3.40
   4   3 -10   14.40    2.30
  -4  -3  10   16.90    5.00
   5   3 -10   -1.80    2.50
   5   3 -10   -1.30    2.60
  -5  -3  10    5.40    6.00
   6   3 -10   -2.00    3.40
   6   3 -10    4.20    7.60
  -6  -3  10   -6.10    8.00
  -5   4 -10    7.20    9.20
  -4   4 -10   -9.10    5.50
   4  -4  10    1.60    6.60
  -3   4 -10   -0.90    4.50
   3  -4  10    9.30    5.10
   3  -4  10    2.10    3.00
   3  -4  10    2.30    5.20
  -2   4 -10   -1.90    3.00
  -2   4 -10   -3.50    6.90
   2  -4  10   -2.10    4.20
   2  -4  10    0.40    2.10
   2  -4  10    3.60    5.80
   2  -4  10    3.30    2.20
   2  -4  10   -3.60    4.40
  -1   4 -10   24.00    3.50
  -1   4 -10   21.20    4.30
  -1   4 -10   27.70    4.10
   1  -4  10   22.80    5.70
   1  -4  10   14.80    5.20
   1  -4  10   22.10    3.50
   1  -4  10   35.80    5.80
   0   4 -10   14.90    3.20
   0   4 -10   25.00    4.00
   0  -4  10   26.90    5.00
   0  -4  10   30.20    4.40
   0  -4  10   17.30    3.70
   1   4 -10   25.10    3.40
   1   4 -10   24.10    3.50
  -1  -4  10   28.00    3.90
  -1  -4  10   21.10    3.80
   2   4 -10   -0.10    2.10
  -2  -4  10    0.10    2.90
   3   4 -10    0.00    2.20
   3   4 -10    0.30    2.20
  -3  -4  10   -2.40    3.70
   4   4 -10    4.70    2.60
   4   4 -10   -1.50    2.50
  -4  -4  10    2.10    4.20
   5   4 -10   -0.70    4.00
  -5  -4  10   14.10    7.40
   6   4 -10   -2.30    4.20
  -6  -4  10  -16.70    7.60
  -4   5 -10   -1.30    6.60
   4  -5  10    1.30    7.10
  -3   5 -10    5.30    4.40
   3  -5  10    3.90    4.00
   3  -5  10    1.50    5.80
  -2   5 -10    8.00    4.10
   2  -5  10    6.40    5.00
   2  -5  10    3.60    3.80
   2  -5  10    4.50    9.30
  -1   5 -10   22.30    4.50
   1  -5  10   21.90    4.60
   1  -5  10   14.50    9.70
   1  -5  10   20.70    4.30
   0   5 -10    4.90    3.00
   0   5 -10    4.70    3.50
   0  -5  10    4.30    4.20
   0  -5  10   -1.60    3.50
   0  -5  10    1.60    5.00
   0  -5  10    3.70    3.00
   1   5 -10   23.40    3.90
   1   5 -10   18.80    3.40
  -1  -5  10   20.20    4.20
  -1  -5  10   24.60    5.50
  -1  -5  10   19.30    4.60
  -1  -5  10   18.30    5.00
   2   5 -10   -0.40    2.70
   2   5 -10    3.60    3.00
  -2  -5  10    6.50    3.60
   3   5 -10    2.50    2.80
  -3  -5  10    3.60    4.50
   4   5 -10    4.00    3.40
  -4  -5  10   -0.80    4.80
   5   5 -10    5.50    4.10
  -5  -5  10   -8.10    6.00
  -4   6 -10   16.40    8.30
  -3   6 -10    3.90    5.20
   3  -6  10   -1.50    4.60
  -2   6 -10   -7.30    3.90
   2  -6  10    0.40    3.80
   2  -6  10    2.40    5.60
  -1   6 -10   -4.50    3.90
   1  -6  10    6.30    3.70
   1  -6  10    5.50    5.20
   0   6 -10    4.70    3.40
   0  -6  10    0.50    5.50
   0  -6  10    4.80    3.80
   1   6 -10   -2.40    3.30
  -1  -6  10    4.10    6.40
  -1  -6  10    1.90    3.70
   2   6 -10    1.50    3.10
  -2  -6  10   -3.20    5.10
  -2  -6  10    6.00    4.50
   3   6 -10   -4.20    3.30
  -3  -6  10    1.80    8.80
   4   6 -10    7.80    4.10
  -4  -6  10    1.60    5.50
   5   6 -10    1.80    5.10
  -5  -6  10  -10.20    7.90
  -3   7 -10    3.30    7.40
   3  -7  10    6.30    8.50
  -2   7 -10   13.40    6.00
   2  -7  10   -6.40    7.00
   2  -7  10    7.50    5.10
  -1   7 -10    2.70    4.80
   1  -7  10    7.80    6.30
   1  -7  10    3.80    4.90
   0   7 -10    5.10    5.70
   0  -7  10   10.60    4.80
   1   7 -10    5.40    4.00
  -1  -7  10    5.30    6.50
  -1  -7  10    2.20    4.60
   2   7 -10    7.60    4.30
  -2  -7  10    5.90    6.10
  -2  -7  10    3.60    4.80
   3   7 -10    0.10    4.50
  -3  -7  10   -6.60    5.90
  -3  -7  10    7.20    6.20
   4   7 -10    3.10    5.20
  -4  -7  10   -6.20    7.00
  -4  -7  10    3.90    7.30
  -3   8 -10    4.90    8.30
  -2   8 -10   -4.70    6.60
   2  -8  10    7.80    8.60
   2  -8  10    9.10    6.30
  -1   8 -10    3.20    6.20
   1  -8  10   11.70    7.70
   1  -8  10    9.60    5.90
   0   8 -10    7.00    5.40
   0  -8  10    9.00    7.00
   0  -8  10   12.70    5.80
   1   8 -10    1.20    5.30
  -1  -8  10    4.80    6.50
  -1  -8  10    4.50    6.50
   2   8 -10    8.30    5.40
  -2  -8  10   -0.10    5.60
  -2  -8  10    3.10    7.30
   3   8 -10  -12.10    5.10
  -3  -8  10   -6.40    8.50
  -3  -8  10   -3.90    6.60
   4   8 -10    6.80    7.10
  -4  -8  10  -11.40    7.20
  -3   9 -10   -7.60    8.70
  -2   9 -10   -2.00    8.70
   2  -9  10   10.10   10.60
   2  -9  10    5.60    8.60
  -1   9 -10   17.90    7.80
   1  -9  10   17.60    8.10
   1  -9  10   30.00    9.50
   0   9 -10    8.60    7.20
   0  -9  10    2.30    8.40
   0  -9  10   -2.30    6.70
   1   9 -10    3.30    6.40
  -1  -9  10   23.50    7.30
  -1  -9  10   20.60    8.50
   2   9 -10   12.60    6.70
  -2  -9  10   23.60    8.90
  -2  -9  10   -9.40    8.60
   3   9 -10   13.10    7.30
  -3  -9  10   -1.50    8.20
  -1  10 -10   -7.60    9.30
   1 -10  10   -1.70    9.10
   0 -10  10  -18.40   10.40
   0 -10  10    4.00    8.60
   1  10 -10   -6.40    7.80
  -1 -10  10   13.10    8.80
  -2  -8 -11   -3.30    8.80
  -2  -8 -11   10.10    9.80
   2   8  11    8.40   16.20
  -1  -8 -11  -11.20    6.50
  -1  -8 -11   -3.00    5.90
   1   8  11    4.00   10.20
   0  -8 -11   -6.20    6.70
   0  -8 -11   -3.20    7.40
   0   8  11  -11.20    7.90
   1  -8 -11    5.80    6.10
   1  -8 -11   -6.00    6.70
  -1   8  11   11.80    8.10
   2  -8 -11  -12.00    8.20
   2  -8 -11   -7.40    5.80
  -2   8  11    1.70    8.00
  -3  -7 -11    0.00    9.60
   3   7  11   -4.70   10.30
  -2  -7 -11  -10.80    6.80
  -2  -7 -11   -3.80    7.00
   2   7  11   24.70    9.40
  -1  -7 -11   -2.60    5.40
  -1  -7 -11   14.50    6.00
   1   7  11   -8.00    8.00
   0  -7 -11    7.20    6.40
   0  -7 -11    1.70    5.20
   0   7  11   -1.50    6.60
   1  -7 -11   -5.70    4.70
   1  -7 -11   -4.10    5.60
  -1   7  11    2.70    6.60
   2  -7 -11   -3.20    6.40
   2  -7 -11   -5.00    5.00
  -2   7  11    6.90    8.10
   3  -7 -11    1.10    5.70
   3  -7 -11   -7.50    6.10
  -4  -6 -11   -4.10   11.40
  -3  -6 -11   -6.90    7.80
  -2  -6 -11   -4.70    5.70
  -2  -6 -11    4.80    4.60
   2   6  11   -9.50    7.20
  -1  -6 -11   16.30    5.50
   1   6  11   11.80    6.90
   0  -6 -11    3.20    3.90
   0  -6 -11    5.30    4.40
   0   6  11   -9.30    5.40
   1  -6 -11    0.20    4.00
   1  -6 -11    1.70    4.90
  -1   6  11  -10.20    5.50
   2  -6 -11   -2.20    5.40
   2  -6 -11   -0.40    3.70
  -2   6  11    3.40    5.40
   3  -6 -11   -0.30    6.20
   3  -6 -11   -4.70    4.30
   4  -6 -11   -1.50    4.70
   4  -6 -11   -4.50    6.60
  -4  -5 -11    8.50    8.70
   4   5  11  -17.80   11.60
  -3  -5 -11   -3.00    5.20
  -2  -5 -11   31.80    8.50
  -2  -5 -11   52.29    5.40
  -1  -5 -11   10.30    3.60
  -1  -5 -11   22.40    6.70
   0  -5 -11   -4.30    3.70
   0  -5 -11    2.80    3.20
   0   5  11   -6.30    4.80
   1  -5 -11    7.50    3.90
   1  -5 -11   13.30    3.50
  -1   5  11   13.90    5.30
   2  -5 -11   29.30    5.50
   3  -5 -11    7.30    6.00
   3  -5 -11   -7.50    5.90
   4  -5 -11  -11.90    6.70
   4  -5 -11   -6.90    5.40
  -3  -4 -11    2.80    4.80
   3   4  11   10.90    6.80
  -2  -4 -11   -4.20    4.20
  -2  -4 -11    5.40    2.90
   2   4  11    8.70    5.60
  -1  -4 -11   32.10    4.90
  -1  -4 -11   26.90    4.30
   1   4  11   25.50    5.90
   0  -4 -11    3.80    2.80
   0  -4 -11    3.70    3.60
   0  -4 -11    6.90    4.40
   0   4  11   -2.30    4.40
   1  -4 -11   29.60    4.30
   1  -4 -11   29.20    4.30
   1  -4 -11   34.70    4.60
   2  -4 -11    4.20    4.10
   2  -4 -11    7.60    2.50
   2  -4 -11    5.50    2.60
   3  -4 -11    0.00    4.90
   3  -4 -11    2.40    2.40
   3  -4 -11    7.30    3.40
   4  -4 -11    3.40    2.70
   4  -4 -11   -1.60    6.30
   4  -4 -11   -5.00    2.90
   5  -4 -11   18.40    8.50
  -5  -3 -11   10.10   12.20
  -4  -3 -11   18.80    6.90
   4   3  11   13.20    7.80
  -3  -3 -11    0.20    5.10
   3   3  11   -2.30    5.80
  -2  -3 -11    5.60    3.90
  -2  -3 -11    1.50    2.40
   2   3  11    2.30    4.90
  -1  -3 -11    3.00    3.50
  -1  -3 -11    4.50    3.60
  -1  -3 -11   10.20    2.60
   1   3  11   14.30    5.60
   1   3  11    5.90    3.60
   1   3  11   16.50    4.70
   1   3  11   12.90    5.30
   0  -3 -11    0.20    3.10
   0  -3 -11   -3.80    2.90
   0  -3 -11    1.10    2.60
   0  -3 -11    0.90    2.60
   0   3  11   -3.10    3.70
   0   3  11    1.80    3.70
   0   3  11    2.50    4.10
   0   3  11   -4.50    3.70
   1  -3 -11    7.10    2.80
   1  -3 -11    6.40    2.70
   2  -3 -11   -5.50    3.20
   2  -3 -11    1.90    2.10
   2  -3 -11    1.40    2.00
   3  -3 -11   15.30    4.70
   4  -3 -11    7.20    5.70
   5  -3 -11   18.30    7.10
  -5  -2 -11    5.90    9.30
  -4  -2 -11   15.40    6.00
   4   2  11   28.70   11.00
  -3  -2 -11    5.00    5.00
   3   2  11   17.10    6.00
  -2  -2 -11   -0.40    3.50
  -2  -2 -11    1.40    1.60
   2   2  11    1.40    4.30
  -1  -2 -11   -3.90    1.70
  -1  -2 -11    2.20    3.10
  -1  -2 -11    2.70    1.90
  -1  -2 -11    3.70    2.80
   1   2  11   -4.00    3.50
   1   2  11   -0.70    3.70
   1   2  11   -1.80    2.20
   0  -2 -11    2.70    2.30
   0  -2 -11    4.00    2.50
   0  -2 -11   -1.70    2.10
   0  -2 -11   -4.40    2.10
   0   2  11   -0.80    3.20
   1  -2 -11    0.70    2.20
   1  -2 -11    3.50    2.00
   1  -2 -11   -1.20    2.40
   2  -2 -11    0.20    1.40
   2  -2 -11    0.80    1.50
   2  -2 -11   -3.70    3.00
   3  -2 -11    7.70    4.30
   4  -2 -11   12.50    5.20
   5  -2 -11    2.90    5.80
  -5  -1 -11   -8.10    8.30
  -4  -1 -11    5.60    5.50
   4   1  11   -6.20    6.60
  -3  -1 -11    3.60    4.40
   3   1  11   -2.80    5.20
  -2  -1 -11   29.60    4.90
  -2  -1 -11   33.80    5.30
   2   1  11   26.50    6.40
   2   1  11   31.40    5.00
  -1  -1 -11    6.70    3.50
  -1  -1 -11   11.50    3.10
   1   1  11    2.50    3.30
   1   1  11    4.10    3.70
   0  -1 -11   -1.30    2.00
   0  -1 -11   -1.10    1.60
   0  -1 -11   -2.30    1.80
   0  -1 -11    2.40    2.00
   0   1  11   -0.10    2.70
   1  -1 -11    6.50    2.80
   1  -1 -11    7.20    1.90
   1  -1 -11    8.20    2.80
   2  -1 -11   23.90    3.80
   3  -1 -11   -3.60    3.40
   4  -1 -11   -8.40    5.10
   5  -1 -11    9.80    6.70
   6  -1 -11    6.60    9.00
  -5   0 -11    3.20    7.70
  -4   0 -11   -2.20    5.30
   4   0  11   -3.70    6.40
  -3   0 -11   -9.30    3.90
   3   0  11    8.20    4.90
   3   0  11    6.80    5.20
  -2   0 -11   -7.00    3.60
  -2   0 -11   -1.10    4.90
   2   0  11   -3.50    4.50
   2   0  11    4.40    4.10
  -1   0 -11    5.10    3.20
  -1   0 -11   16.20    3.00
   1   0  11    9.10    3.50
   1   0  11   12.20    3.60
   0   0 -11    2.00    2.00
   0   0 -11    0.00    1.40
   0   0 -11    1.30    1.30
   0   0 -11   -2.20    1.70
   0   0  11   -1.40    2.60
   1   0 -11   11.50    2.10
   1   0 -11   16.90    2.90
   1   0 -11   16.80    3.50
   1   0 -11   13.50    2.00
   2   0 -11    4.50    3.00
   3   0 -11   -1.60    3.50
  -3   0  11    3.90    3.40
   4   0 -11    5.10    5.00
  -4   0  11    3.10    4.70
   5   0 -11   12.50    7.00
  -5   0  11   -3.50    5.40
   6   0 -11    7.00    8.80
  -5   1 -11   -2.60    8.00
  -4   1 -11   10.10    5.20
   4  -1  11    3.90    6.50
  -3   1 -11   -4.80    3.90
   3  -1  11   -1.00    5.20
   3  -1  11    1.70    4.90
  -2   1 -11    6.40    4.20
  -2   1 -11    4.80    3.40
   2  -1  11   -5.60    4.80
   2  -1  11   -1.00    4.00
  -1   1 -11   33.40    4.20
  -1   1 -11   37.10    5.60
   1  -1  11   34.40    4.80
   1  -1  11   43.40    5.30
   0   1 -11    0.10    1.20
   0   1 -11   -3.80    1.70
   0   1 -11    0.70    2.00
   0   1 -11   -0.50    1.30
   0  -1  11   -1.50    2.60
   1   1 -11   29.40    3.20
   1   1 -11   27.10    2.90
   1   1 -11   29.40    3.80
   1   1 -11   31.80    4.00
  -1  -1  11   31.30    4.00
   2   1 -11    2.30    2.80
  -2  -1  11    6.80    3.10
   3   1 -11    2.30    3.50
  -3  -1  11    6.80    3.50
   4   1 -11    1.00    4.80
  -4  -1  11    3.30    5.30
   5   1 -11    4.70    6.40
  -5  -1  11   -4.70    5.60
   6   1 -11  -19.00    8.20
  -6  -1  11    0.80    8.50
  -5   2 -11   12.30    7.50
  -4   2 -11   49.90    7.30
   4  -2  11   43.40    7.70
  -3   2 -11   58.09    7.10
   3  -2  11   43.80    7.50
   3  -2  11   49.40    6.50
  -2   2 -11   -4.90    3.70
  -2   2 -11    2.50    3.00
   2  -2  11    2.00    3.90
   2  -2  11   -6.30    5.10
  -1   2 -11    3.40    2.50
  -1   2 -11    8.10    3.30
   1  -2  11    5.40    3.60
   1  -2  11    6.00    3.70
   0   2 -11   -1.30    2.10
   0   2 -11   -2.10    1.50
   0   2 -11    6.60    2.30
   0   2 -11    1.10    1.70
   0  -2  11   -0.80    1.40
   1   2 -11    4.10    2.20
   1   2 -11    3.10    1.70
   1   2 -11    4.50    2.50
  -1  -2  11    3.00    3.80
   2   2 -11    0.40    1.40
   2   2 -11    0.40    1.30
   2   2 -11   -0.10    2.40
  -2  -2  11    0.70    2.90
   3   2 -11   47.50    5.50
  -3  -2  11   48.40    6.10
   4   2 -11   42.50    6.10
  -4  -2  11   55.69    7.80
   5   2 -11    0.40    5.90
  -5  -2  11  -13.10    6.30
   6   2 -11    5.00    8.40
  -6  -2  11    4.00    8.70
  -5   3 -11    5.50    8.50
  -4   3 -11    8.70    5.80
   4  -3  11  -16.60   10.60
  -3   3 -11    7.00    4.30
   3  -3  11   -7.20    5.40
  -2   3 -11   95.59    7.20
   2  -3  11  138.89   15.00
  -1   3 -11  114.79    7.10
  -1   3 -11  109.69    7.50
   1  -3  11  107.39    9.40
   1  -3  11  102.89    7.90
   1  -3  11  102.79    7.80
   0   3 -11   -2.00    2.00
   0   3 -11    1.40    2.20
   0   3 -11   -1.10    2.80
   0  -3  11   -3.90    3.20
   0  -3  11    0.10    3.70
   0  -3  11   -1.10    1.90
   1   3 -11   99.39    5.70
   1   3 -11   99.69    5.40
   1   3 -11   90.09    6.20
  -1  -3  11   93.59    6.50
   2   3 -11   92.09    5.10
   2   3 -11  107.39    7.00
  -2  -3  11   90.49    6.90
   3   3 -11    0.30    1.70
   3   3 -11    2.60    1.70
  -3  -3  11    6.40    3.60
   4   3 -11    0.50    2.00
   4   3 -11    0.10    1.70
  -4  -3  11    2.10    6.20
   5   3 -11    7.30    6.30
  -5  -3  11   -4.00    5.50
  -5   4 -11   16.60   10.10
  -4   4 -11   -6.60    6.40
   4  -4  11   -3.70    7.10
  -3   4 -11    5.60    4.30
   3  -4  11    2.10    5.90
  -2   4 -11    4.10    3.40
   2  -4  11    3.00    1.90
   2  -4  11   -5.40    4.60
  -1   4 -11   10.50    3.30
   1  -4  11    9.50    2.40
   1  -4  11    5.70    6.10
   1  -4  11   14.20    4.40
   0   4 -11    1.90    3.10
   0   4 -11   -2.90    2.50
   0   4 -11    0.20    2.50
   0  -4  11    1.50    3.00
   0  -4  11    4.40    3.80
   0  -4  11   -3.90    4.20
   1   4 -11   10.90    3.10
   1   4 -11   13.90    3.00
  -1  -4  11    9.70    3.80
  -1  -4  11   13.20    3.60
   2   4 -11    1.70    2.30
   2   4 -11    0.30    2.50
  -2  -4  11   -2.20    3.20
   3   4 -11    8.70    2.40
  -3  -4  11   11.40    5.20
   4   4 -11   -3.20    2.60
   4   4 -11   -1.30    2.50
  -4  -4  11   -5.10    5.50
   5   4 -11    0.80    3.00
  -5  -4  11   -3.10    6.90
  -4   5 -11    4.10    6.50
   4  -5  11    0.80    8.40
  -3   5 -11    0.90    5.40
  -2   5 -11    7.20    4.50
   2  -5  11    4.10    3.10
   2  -5  11    9.10    5.70
  -1   5 -11    3.40    3.60
   1  -5  11   -7.10    4.90
   1  -5  11   -0.60    4.70
   0   5 -11   -1.50    3.00
   0  -5  11   -1.40    3.00
   0  -5  11    3.00    4.40
   1   5 -11    0.80    2.90
   1   5 -11    7.00    3.40
  -1  -5  11    5.20    6.40
  -1  -5  11    0.50    3.50
   2   5 -11    0.90    2.90
   2   5 -11    2.80    3.20
  -2  -5  11    6.80    4.30
   3   5 -11   -3.10    2.90
  -3  -5  11   -7.00    4.50
   4   5 -11   -2.20    3.50
  -4  -5  11    6.50    5.20
   5   5 -11    6.00    4.10
  -5  -5  11   -3.50    6.50
  -4   6 -11    7.00    8.10
   3  -6  11   10.70   11.80
  -2   6 -11    3.20    5.00
   2  -6  11    1.60    4.00
   2  -6  11    2.40    6.40
  -1   6 -11    5.00    6.40
   1  -6  11   -8.10    9.80
   1  -6  11    3.50    3.90
   0  -6  11   -0.40    3.90
   1   6 -11    6.10    3.50
  -1  -6  11   -4.60    3.80
  -1  -6  11   -4.20    5.30
   2   6 -11   -2.30    3.50
  -2  -6  11    0.30    4.80
   3   6 -11   -0.90    3.70
  -3  -6  11    1.30    5.00
   4   6 -11    4.80    4.20
  -4  -6  11   -2.30    7.00
  -4   7 -11    2.00   10.30
  -3   7 -11   18.40    8.10
   3  -7  11   -8.70    9.40
  -2   7 -11   15.70    6.60
   2  -7  11    1.80    7.80
  -1   7 -11    3.30    5.30
   1  -7  11   -1.80    4.80
   1  -7  11    5.40    6.50
   0   7 -11    4.70    4.50
   0  -7  11    1.00    5.10
   0  -7  11   -3.70   10.60
   1   7 -11    1.80    4.30
  -1  -7  11    1.80    5.30
  -1  -7  11    3.40    6.10
   2   7 -11    2.50    4.60
  -2  -7  11    6.60    8.00
  -2  -7  11   -3.70    6.40
   3   7 -11    1.40    4.80
  -3  -7  11   -1.70    6.20
  -3  -7  11   -0.30    6.70
   4   7 -11   -0.70    5.80
  -4  -7  11   -9.10    8.20
  -3   8 -11    3.90    8.40
  -2   8 -11   -5.60    6.90
   2  -8  11    4.80    9.40
  -1   8 -11   -6.70    6.20
   1  -8  11    5.70    6.10
   1  -8  11    4.00    8.00
   0   8 -11   -3.10    5.70
   0  -8  11    4.40    6.20
   0  -8  11   -4.20    7.10
   1   8 -11    5.90    5.50
  -1  -8  11   10.60   12.20
   2   8 -11   -4.20    5.80
  -2  -8  11  -13.90   13.70
  -2  -8  11    6.50    8.00
   3   8 -11   -9.40    5.70
  -3  -8  11    7.90    7.90
  -3  -8  11    1.80    7.60
  -2   9 -11  -12.20    9.70
   2  -9  11   17.00   18.10
  -1   9 -11   -9.70    8.00
   1  -9  11    1.80    9.30
   1  -9  11   13.00   10.80
   0  -9  11   21.80    8.40
   0  -9  11   -6.60    9.20
   1   9 -11    6.00    6.90
  -1  -9  11    4.80    8.40
  -1  -9  11    1.40    8.80
   2   9 -11   -1.40    7.30
  -2  -9  11   17.70    8.70
  -2  -9  11    4.00    9.90
  -1  -8 -12  -18.20    7.90
   1   8  12   16.00   11.10
   0  -8 -12   19.50    7.50
   0  -8 -12    6.20    7.30
   0   8  12   30.70    9.10
   1  -8 -12   12.30   13.90
   1  -8 -12    2.60    6.50
  -1   8  12   -2.50    9.20
  -2  -7 -12   -3.60    7.00
   2   7  12  -12.60    9.70
  -1  -7 -12   -2.30    6.30
  -1  -7 -12   11.20    9.10
   1   7  12   -3.30    9.20
   0  -7 -12    4.00    6.40
   0  -7 -12    1.50    5.80
   0   7  12   -5.90    7.00
   1  -7 -12   16.80    5.60
   1  -7 -12    4.90    6.00
  -1   7  12   15.00    7.50
   2  -7 -12    3.70    6.50
   2  -7 -12    2.80    7.00
  -2   7  12    3.50    7.80
   3  -7 -12   -9.40    7.90
  -3  -6 -12  -12.10    8.70
   3   6  12    0.60   14.70
  -2  -6 -12    2.30    6.30
   2   6  12   19.30    8.80
  -1  -6 -12   -2.20    5.20
  -1  -6 -12    5.50    4.80
   1   6  12   -2.40    7.70
   0  -6 -12   -6.10    4.40
   0  -6 -12   -1.60    4.10
   0   6  12   -2.90    6.20
   1  -6 -12    0.10    6.90
   1  -6 -12   -3.00    4.20
  -1   6  12    3.10    6.20
   2  -6 -12   -1.40    5.90
   2  -6 -12    6.10    4.50
   3  -6 -12    3.10    4.50
   3  -6 -12   -0.90    6.90
  -4  -5 -12   16.80    9.90
   4   5  12    0.90   11.00
  -3  -5 -12    3.30    6.50
   3   5  12   37.50    9.00
  -2  -5 -12    7.60    6.00
   2   5  12   -3.00    7.10
  -1  -5 -12    5.60    3.80
  -1  -5 -12   14.30    5.10
   1   5  12   11.20    6.60
   0  -5 -12   -2.50    4.00
   0  -5 -12    1.90    3.70
   0   5  12   -0.70    9.10
   1  -5 -12   12.60    3.80
   1  -5 -12   14.00    6.00
   2  -5 -12    5.30    4.80
   2  -5 -12    1.40    3.50
   3  -5 -12    3.10    6.00
   3  -5 -12    0.90    3.40
   4  -5 -12    4.20    7.90
  -4  -4 -12   -5.20    8.30
   4   4  12    0.30   12.40
  -3  -4 -12    3.00    5.40
   3   4  12   -3.70    7.60
  -2  -4 -12   21.00    5.20
   2   4  12   16.60    6.40
  -1  -4 -12   45.10    5.70
  -1  -4 -12   35.00    4.70
   1   4  12   39.20    6.90
   0  -4 -12  226.58   11.20
   0  -4 -12  249.48   11.60
   0   4  12  249.18   14.30
   1  -4 -12   33.70    4.40
   1  -4 -12   39.10    5.50
   2  -4 -12   18.20    3.10
   2  -4 -12   29.00    5.10
   2  -4 -12   23.90    3.50
   3  -4 -12    5.30    2.70
   3  -4 -12   -3.00    4.60
   4  -4 -12   -2.40    6.20
   4  -4 -12   -2.10    2.50
   5  -4 -12   29.20    8.10
  -5  -3 -12    4.70   10.90
  -4  -3 -12   19.20    7.60
   4   3  12    4.10   11.20
  -3  -3 -12   22.30    8.20
  -2  -3 -12    5.00    4.80
   2   3  12   10.00    5.70
  -1  -3 -12   22.90    3.50
  -1  -3 -12   23.60    4.20
   1   3  12   14.50    5.30
   0  -3 -12   14.00    3.40
   0  -3 -12   24.10    3.90
   0  -3 -12   16.80    3.50
   1  -3 -12   22.70    3.70
   1  -3 -12   23.20    3.70
   1  -3 -12   18.30    3.50
   2  -3 -12    9.90    3.50
   2  -3 -12   -2.50    2.60
   2  -3 -12    3.20    2.20
   3  -3 -12   15.20    5.30
   3  -3 -12   21.30    2.30
   3  -3 -12   21.70    3.30
   4  -3 -12   30.30    6.70
   5  -3 -12    6.60    7.90
  -5  -2 -12    0.70   10.60
  -4  -2 -12   16.80   10.10
  -3  -2 -12    6.60    4.90
   3   2  12    8.30    6.10
  -2  -2 -12   13.40    4.00
   2   2  12    5.40    5.00
  -1  -2 -12    2.50    3.10
  -1  -2 -12    1.60    1.80
  -1  -2 -12    2.30    4.00
   1   2  12    0.10    4.20
   0  -2 -12    9.90    3.10
   0  -2 -12    8.50    2.90
   0  -2 -12    2.40    2.80
   0   2  12    7.00    4.00
   1  -2 -12   -1.80    2.20
   1  -2 -12   -1.90    2.80
   1  -2 -12   -1.50    2.30
   2  -2 -12    9.70    1.80
   2  -2 -12   13.10    1.90
   2  -2 -12    4.20    4.00
   3  -2 -12   -1.90    4.20
   4  -2 -12    3.40    5.80
   5  -2 -12    8.10    7.80
  -5  -1 -12    8.60    8.80
  -4  -1 -12    4.00    6.70
   4   1  12    4.30    7.80
  -3  -1 -12    7.50    4.80
   3   1  12    7.00    6.00
  -2  -1 -12    3.50    3.70
   2   1  12   -0.80    4.70
  -1  -1 -12    9.90    3.60
  -1  -1 -12    6.70    3.10
   1   1  12    1.10    3.90
   1   1  12    5.20    4.70
   0  -1 -12   11.80    2.80
   0  -1 -12    8.40    2.60
   0  -1 -12    7.50    2.00
   0  -1 -12    8.40    2.60
   0   1  12    2.20    3.50
   1  -1 -12    5.90    1.90
   1  -1 -12    9.70    3.10
   1  -1 -12    8.80    2.10
   1  -1 -12    7.00    2.90
   2  -1 -12    3.30    3.20
   3  -1 -12   -4.70    4.10
   4  -1 -12    4.30    5.00
   5  -1 -12   -9.50    5.90
  -5   0 -12   -4.30    8.60
  -4   0 -12    2.40    5.40
   4   0  12   -5.50    7.20
  -3   0 -12    1.10    4.50
   3   0  12   -4.10    5.40
  -2   0 -12    1.30    3.40
   2   0  12   -3.10    4.30
  -1   0 -12   16.00    3.20
  -1   0 -12   13.70    3.70
   1   0  12    9.20    4.30
   1   0  12   18.20    4.20
   0   0 -12   15.90    3.10
   0   0 -12   15.50    2.50
   0   0 -12   19.70    2.90
   0   0 -12   21.90    2.50
   0   0  12   14.90    3.70
   1   0 -12   13.70    2.10
   1   0 -12    8.80    2.00
   1   0 -12   10.60    3.10
   1   0 -12   15.40    3.40
   2   0 -12    0.90    3.30
   3   0 -12   -1.30    4.00
   5   0 -12   -3.20    6.10
  -5   1 -12   -1.20    8.30
  -4   1 -12   -2.60    5.60
   4  -1  12    3.10    7.20
  -3   1 -12    9.10    4.90
   3  -1  12   11.70    5.80
  -2   1 -12    5.30    3.50
  -1   1 -12   13.60    3.20
  -1   1 -12    6.50    3.60
   1  -1  12    9.70    4.10
   1  -1  12    9.70    4.30
   0   1 -12    6.30    1.40
   0   1 -12   10.20    2.40
   0   1 -12    8.70    2.80
   1   1 -12    8.40    2.10
   1   1 -12    7.10    4.90
   1   1 -12   13.80    2.20
   1   1 -12   12.50    2.90
   2   1 -12    7.40    3.30
  -2  -1  12   -0.80    3.20
   3   1 -12   11.70    4.20
  -3  -1  12    4.90    4.60
   5   1 -12    4.70    7.10
  -5  -1  12   -7.10    7.30
  -5   2 -12   21.90    9.50
  -4   2 -12   15.70    6.80
   4  -2  12   -0.20    7.20
  -3   2 -12   18.50    5.10
   3  -2  12   28.50    6.00
  -2   2 -12    4.10    3.60
   2  -2  12    4.90    4.50
  -1   2 -12    3.00    3.60
  -1   2 -12    0.80    2.90
   1  -2  12   -3.40    4.20
   1  -2  12    3.80    4.00
   0   2 -12    0.30    2.30
   0   2 -12    0.60    1.70
   0   2 -12    0.10    1.70
   0   2 -12   -3.40    2.60
   0  -2  12   -5.30    3.50
   1   2 -12   -0.30    2.00
   1   2 -12    2.70    2.90
   1   2 -12   -1.20    1.70
   1   2 -12   -0.30    3.20
  -1  -2  12   -2.40    2.90
   2   2 -12    0.50    1.40
   2   2 -12    5.00    3.10
   2   2 -12    4.50    1.50
  -2  -2  12    1.30    3.40
   3   2 -12   28.50    4.50
  -3  -2  12   17.90    4.70
   4   2 -12   24.10    5.70
  -4  -2  12   20.00    5.70
   5   2 -12    4.30    6.60
  -5  -2  12   -3.40    6.80
  -5   3 -12   -2.10    9.50
  -4   3 -12   22.70    9.60
  -3   3 -12    6.20    5.00
   3  -3  12  -10.00    5.90
  -2   3 -12    2.00    3.60
   2  -3  12   -4.20    4.50
   1  -3  12   29.20    5.20
   0   3 -12   32.20    4.80
   0   3 -12   19.00    3.60
   0  -3  12   20.40    2.80
   0  -3  12   19.80    5.30
   0  -3  12   24.10    4.90
   1   3 -12   24.20    3.40
   1   3 -12   24.40    3.10
  -1  -3  12   28.20    4.00
   2   3 -12    4.30    2.10
   2   3 -12    1.50    2.00
  -2  -3  12    5.90    4.00
   3   3 -12    0.60    1.70
  -3  -3  12    2.50    4.20
   4   3 -12    7.70    5.20
  -4  -3  12    4.40    6.20
   5   3 -12   -4.00    7.10
  -5  -3  12    0.50    6.30
  -5   4 -12    1.30   11.70
  -4   4 -12   -3.70    6.20
  -3   4 -12    0.30    6.30
   3  -4  12   -5.30    6.80
  -2   4 -12   -1.90    4.00
   2  -4  12   -5.80    5.30
  -1   4 -12    4.50    3.50
   1  -4  12   12.50    2.50
   1  -4  12    6.70    4.80
   0   4 -12    1.20    4.00
   0   4 -12    6.10    4.00
   0  -4  12    4.10    3.00
   0  -4  12    3.20    4.60
   1   4 -12    9.20    3.20
   1   4 -12    6.40    3.80
  -1  -4  12   11.80    3.50
   2   4 -12    1.20    2.40
   2   4 -12   -3.50    2.50
  -2  -4  12    1.80    3.70
   3   4 -12   -2.50    2.20
   3   4 -12   -1.60    2.40
  -3  -4  12   -0.50    4.20
   4   4 -12   -2.30    2.40
   4   4 -12    2.90    2.50
  -4  -4  12    7.60    6.60
   5   4 -12    1.00    2.60
   5   4 -12   -0.90    2.90
  -5  -4  12    0.20    7.80
  -4   5 -12   -5.70    7.60
   4  -5  12  -19.50   10.80
  -3   5 -12    0.00    5.70
  -2   5 -12    2.40    6.50
   1  -5  12   -6.30    2.90
   0   5 -12    7.80    3.50
   0  -5  12   17.10    5.50
   0  -5  12    6.00    3.90
   1   5 -12    3.00    3.10
  -1  -5  12    0.80    3.60
   2   5 -12    1.40    3.10
  -2  -5  12    0.40    4.70
   3   5 -12    1.30    3.00
  -3  -5  12   -3.70    5.60
   4   5 -12   13.00    5.40
  -4  -5  12   -5.20    7.00
   5   5 -12   -5.70    3.80
  -5  -5  12    7.20    6.90
  -4   6 -12   -6.70   10.20
  -3   6 -12   -5.70    6.70
   3  -6  12    1.00    8.50
  -2   6 -12    3.00    5.40
   2  -6  12  -15.80   10.90
  -1   6 -12   -4.00    5.50
   1  -6  12   -7.20    6.10
   0   6 -12    2.50    4.40
   0  -6  12   11.90    4.60
   1   6 -12    1.90    3.60
  -1  -6  12   -0.80    4.80
  -1  -6  12    1.30    6.10
   2   6 -12   -5.20    3.70
  -2  -6  12    1.40    5.40
   3   6 -12   -5.10    3.80
  -3  -6  12   -0.40    6.10
   4   6 -12   -2.20    4.80
  -4  -6  12   -4.20    8.50
  -3   7 -12   12.30    8.10
   3  -7  12    5.50    9.80
  -2   7 -12   -0.40    5.90
   2  -7  12    0.50    8.30
  -1   7 -12   -6.80    5.60
   1  -7  12   -7.70    7.10
   0   7 -12    0.60    5.10
   0  -7  12   -1.20    5.20
   0  -7  12   17.20    7.20
   1   7 -12    6.50    4.70
  -1  -7  12   -7.40    5.90
  -1  -7  12  -10.40    6.90
   2   7 -12   -1.00    4.60
  -2  -7  12    5.00    7.60
  -2  -7  12   -3.60    6.10
   3   7 -12   -6.60    4.90
  -3  -7  12    3.60    7.50
  -3   8 -12   -6.80    9.90
  -2   8 -12  -10.90    7.90
   2  -8  12   -2.50   11.20
  -1   8 -12   -4.20    6.90
   1  -8  12   11.20    9.10
   0   8 -12    3.10    5.90
   0  -8  12    7.70    8.40
   0  -8  12    9.90    7.40
   1   8 -12  -10.30    5.70
  -1  -8  12   -0.20    7.50
  -1  -8  12   -8.60    7.80
   2   8 -12   -1.70    5.80
  -2  -8  12   11.70    8.20
  -2  -8  12   -0.80    7.10
   3   8 -12   -5.10    6.30
  -3  -8  12   -5.00    9.10
  -1   9 -12  -12.80    7.90
   1  -9  12   21.10   11.30
   0   9 -12    3.60    8.00
   0  -9  12    8.70    9.90
   1   9 -12   -6.50    7.40
  -1  -9  12    2.10    8.70
  -1  -9  12   -9.00   10.00
  -1  -7 -13  -11.80    6.90
   1   7  13   -1.40   10.30
   0  -7 -13  -11.10    6.50
   0   7  13   -3.90    8.40
   1  -7 -13   -2.60    6.00
   1  -7 -13  -11.40    6.50
  -1   7  13   -0.50    8.20
   2  -7 -13    8.50    6.40
   2  -7 -13   10.20    7.90
  -3  -6 -13   -9.90    9.60
   3   6  13   10.00   12.90
  -2  -6 -13   18.30   11.30
   2   6  13   -5.90    9.30
  -1  -6 -13   -4.60    6.10
   1   6  13   23.60    9.20
   0  -6 -13   -4.60    5.50
   0  -6 -13    0.70    5.40
   0   6  13   -5.20    7.20
   1  -6 -13   -3.30    7.90
  -1   6  13   19.90    7.10
   2  -6 -13   11.10    4.70
   2  -6 -13   -3.50    6.00
   3  -6 -13   -5.10    7.50
   3  -6 -13    4.70    4.80
  -3  -5 -13   -7.10    7.70
   3   5  13    8.80    9.30
  -2  -5 -13   14.40    7.00
   2   5  13   -2.60    7.60
  -1  -5 -13   -2.50    5.30
   0  -5 -13    9.00    4.50
   0   5  13    6.50    7.50
   1  -5 -13   -4.00    4.90
   1  -5 -13   -0.90    4.30
   2  -5 -13   -6.50    6.80
   2  -5 -13   12.60    3.80
   3  -5 -13   -3.50    3.70
   3  -5 -13    2.40    7.10
   4  -5 -13   -6.30    7.90
  -4  -4 -13    3.00    8.00
   4   4  13   -7.30   13.90
  -3  -4 -13    4.20    6.30
   3   4  13   12.70   10.40
  -2  -4 -13   -0.80    5.30
   2   4  13   16.80    7.00
  -1  -4 -13   53.89    8.30
   1   4  13   66.59    8.20
   0  -4 -13   -2.60    4.00
   0  -4 -13    2.30    3.50
   0   4  13    8.60    8.10
   1  -4 -13   52.29    6.40
   1  -4 -13   58.69    6.30
   2  -4 -13    8.70    3.40
   2  -4 -13   15.60    5.30
   3  -4 -13   -2.60    5.30
   3  -4 -13   -4.50    2.60
   3  -4 -13   -0.80    2.80
   4  -4 -13   10.20    7.80
  -4  -3 -13   25.60    8.00
   4   3  13   20.50    9.90
  -3  -3 -13    4.50    5.70
   3   3  13    3.00    7.50
  -2  -3 -13   -5.10    4.70
   2   3  13    5.00    6.00
  -1  -3 -13    1.10    4.00
   1   3  13   -1.30   11.00
   0  -3 -13   -3.80    2.90
   0  -3 -13    0.50    3.30
   1  -3 -13   -1.40    3.30
   1  -3 -13    0.80    3.00
   1  -3 -13    9.30    2.90
   2  -3 -13   -0.20    4.00
   2  -3 -13    1.20    2.60
   2  -3 -13   -0.90    2.40
   3  -3 -13   -1.20    5.00
   4  -3 -13   23.20    7.50
  -5  -2 -13  -16.40   10.90
  -4  -2 -13    4.30    7.40
   4   2  13    0.80   11.30
  -3  -2 -13   10.20    6.00
   3   2  13   -4.80    6.70
  -2  -2 -13    9.20    4.90
   2   2  13   -0.60    5.70
  -1  -2 -13   -7.70    4.30
   1   2  13   -3.30    6.00
   0  -2 -13   -3.40    3.40
   0  -2 -13   -6.90    3.40
   1  -2 -13   -0.60    2.50
   1  -2 -13    0.50    2.80
   2  -2 -13    5.30    4.20
   2  -2 -13   11.90    2.80
   3  -2 -13    5.40    4.90
   4  -2 -13   11.70    6.60
   5  -2 -13   16.00    9.00
  -5  -1 -13   -5.20    9.00
  -4  -1 -13   -0.70    7.30
   4   1  13   -5.90    8.40
  -3  -1 -13   -3.10    5.20
   3   1  13   -7.10    6.60
  -1  -1 -13    7.50    3.50
   1   1  13   -5.10    5.90
   0  -1 -13   -2.70    2.20
   0  -1 -13   -3.80    2.60
   0  -1 -13    4.30    3.10
   1  -1 -13   11.40    3.60
   1  -1 -13   10.50    2.30
   2  -1 -13    8.30    3.50
   3  -1 -13    4.70    4.50
   4  -1 -13   12.70    6.20
   5  -1 -13    0.40    8.30
  -5   0 -13   -4.70   10.70
  -4   0 -13   -0.40    7.00
   4   0  13    6.10    8.10
  -3   0 -13   -3.10    4.60
  -2   0 -13    4.00    4.20
   2   0  13    5.50    6.50
  -1   0 -13    5.40    3.00
   1   0  13   -3.00    4.50
   0   0 -13    3.80    2.60
   0   0 -13   -1.80    3.10
   1   0 -13    0.50    2.50
   1   0 -13    0.30    1.90
   1   0 -13    2.30    2.00
   2   0 -13    3.20    3.60
   3   0 -13    3.60    4.60
   4   0 -13    2.40    6.10
   5   0 -13    8.10    8.30
  -5   1 -13  -10.70    8.60
  -4   1 -13    4.00    7.00
   4  -1  13   -1.20    7.80
  -3   1 -13    1.80    7.00
  -2   1 -13   -1.70    3.80
   2  -1  13   -3.70    5.40
  -1   1 -13    5.90    3.00
   1  -1  13   -3.10    4.50
   0   1 -13    1.80    2.50
   0   1 -13   -0.70    2.90
   1   1 -13   -4.20    2.00
   2   1 -13   -1.30    3.70
   3   1 -13   -2.10    4.70
  -3  -1  13    7.40    4.90
   4   1 -13   -5.30    5.90
  -4  -1  13    1.80    6.40
   5   1 -13   -8.20    8.00
  -5  -1  13    2.50   12.90
  -5   2 -13  -10.20    8.40
  -4   2 -13   -0.10    7.10
   4  -2  13   -7.80    8.00
  -3   2 -13   -7.90    4.70
  -2   2 -13   11.20    6.90
   2  -2  13   -5.40    8.00
  -1   2 -13    0.50    3.10
   1  -2  13    4.50    4.80
   0   2 -13   -3.50    2.60
   0   2 -13   -1.30    3.10
   1   2 -13   -3.60    3.10
   1   2 -13    5.60    2.20
   1   2 -13    4.60    2.30
  -1  -2  13    3.60    3.30
   2   2 -13    2.50    3.70
   2   2 -13    4.30    1.50
   2   2 -13    1.60    1.60
  -2  -2  13    4.20    3.60
   3   2 -13    9.20    4.80
  -3  -2  13    0.90    4.70
   4   2 -13    8.00    6.30
  -4  -2  13    3.50    6.70
   5   2 -13   -1.50    8.10
  -5  -2  13   -8.00    8.60
  -5   3 -13    4.60    8.90
  -4   3 -13    4.80    7.50
   4  -3  13   -1.70    8.70
  -3   3 -13    3.50    5.20
   3  -3  13    2.40    7.40
  -2   3 -13    0.10    5.70
   2  -3  13   -7.60    6.60
   0   3 -13    0.80    3.40
   0  -3  13    1.40    2.10
   1   3 -13   11.20    2.90
   1   3 -13   10.30    4.10
  -1  -3  13   14.90    3.80
   2   3 -13   11.20    2.40
   2   3 -13   12.70    3.40
   2   3 -13   12.90    2.50
  -2  -3  13   23.80    5.40
   3   3 -13   -0.50    4.70
  -3  -3  13   -0.10    5.50
   4   3 -13   -5.20    6.30
  -4  -3  13   -2.10    7.00
   5   3 -13   -2.00    7.50
  -5  -3  13   14.30    8.40
  -4   4 -13   15.40    7.10
   4  -4  13    0.00   10.00
  -3   4 -13   33.40    6.70
   3  -4  13    2.80    7.70
  -2   4 -13   11.10    4.80
   2  -4  13   11.20    6.20
  -1   4 -13    0.20    3.60
   1  -4  13   -5.90    6.00
   0   4 -13   -3.90    3.00
   0  -4  13   -0.70    5.30
   0  -4  13   -0.40    3.30
   1   4 -13   -2.00    2.70
  -1  -4  13    5.50    3.80
   2   4 -13   10.20    3.00
   2   4 -13    2.20    2.70
  -2  -4  13   15.40    4.60
   3   4 -13   32.10    4.00
   3   4 -13   27.30    3.90
  -3  -4  13   35.20    7.10
  -4  -4  13    9.50    7.40
  -4   5 -13   -6.10    7.00
   4  -5  13    5.30   10.90
  -3   5 -13   -6.80    6.00
   3  -5  13   -5.10    8.70
  -2   5 -13    6.60    5.20
   2  -5  13   -0.50    7.20
  -1   5 -13    0.40    4.30
   1  -5  13   -5.80    5.90
   0   5 -13   -1.20    3.70
   0  -5  13   -1.30    6.50
   1   5 -13   -2.50    3.30
  -1  -5  13    1.20    4.40
   2   5 -13    2.80    3.40
  -2  -5  13    6.10    5.20
   3   5 -13   -6.80    3.10
  -3  -5  13    2.40   10.90
   4   5 -13    2.60    3.50
  -4  -5  13    0.90    7.40
  -4   6 -13  -12.20   12.30
  -3   6 -13   -0.80    7.40
   3  -6  13   -0.90    9.50
  -2   6 -13    9.50    6.10
   2  -6  13   -0.30   10.00
  -1   6 -13    9.50    5.30
   1  -6  13    9.60    7.10
   0   6 -13   -0.80    4.40
   0  -6  13   11.60    6.80
   1   6 -13    4.40    4.20
  -1  -6  13   12.70    5.50
  -1  -6  13   -7.80    5.70
   2   6 -13   -2.40    3.90
  -2  -6  13  -10.50    5.90
   3   6 -13   -6.70    4.10
  -3  -6  13    5.80    7.50
   4   6 -13   -1.00    4.60
  -4  -6  13    0.20    9.90
  -3   7 -13   16.60    8.80
   3  -7  13   -0.10   11.20
  -2   7 -13   13.00    7.20
   2  -7  13    7.00   10.50
  -1   7 -13  -11.50    5.90
   1  -7  13  -14.10    8.10
   0   7 -13    4.20    5.30
   0  -7  13   10.50    8.00
   1   7 -13   -3.20    5.20
  -1  -7  13    3.00    8.40
  -1  -7  13    0.90    7.00
   2   7 -13    3.10    4.90
  -2  -7  13    0.00    6.80
  -2  -7  13   -0.40    7.60
   3   7 -13    1.40    5.40
  -2   8 -13    8.60   11.90
   2  -8  13   -7.30   12.70
  -1   8 -13    4.80    7.20
   1  -8  13    9.60   10.10
   0   8 -13   -0.20    6.50
   0  -8  13   18.00    9.10
   1   8 -13   15.70    6.40
  -1  -8  13  -17.50    9.40
   2   8 -13    8.60    8.90
  -2  -8  13    8.30    8.70
  -2  -8  13    5.10    8.10
  -2  -6 -14  -16.00    7.70
   2   6  14    8.40    9.60
  -1  -6 -14   -1.90    6.70
   1   6  14    2.40    9.30
   0  -6 -14    5.80    6.10
   0   6  14    5.50    9.30
   1  -6 -14   -6.00    5.90
   2  -6 -14   11.80    8.00
   2  -6 -14   -3.60    8.60
  -3  -5 -14  -12.60    8.10
   3   5  14   14.90   10.80
  -2  -5 -14    6.00    6.80
   2   5  14    0.20    9.30
  -1  -5 -14   -6.40    5.60
   1   5  14    3.40    8.20
   0  -5 -14    0.30    5.40
   0   5  14   -2.40    6.50
   1  -5 -14    5.20    5.00
   2  -5 -14   -4.10    4.30
   2  -5 -14    0.90    6.90
   3  -5 -14    4.70    3.90
   3  -5 -14    0.40    7.80
  -3  -4 -14   -7.00    7.00
   3   4  14   -8.70    9.20
  -2  -4 -14   -2.00    6.00
   2   4  14    2.00    7.80
  -1  -4 -14   24.80    5.90
   1   4  14   20.90    7.50
   0  -4 -14   -6.20    4.10
   0   4  14    6.70    5.70
   1  -4 -14    3.70    7.00
   2  -4 -14  -10.20    5.10
   2  -4 -14   -2.30    3.30
   3  -4 -14    0.30    2.70
   3  -4 -14   -3.60    2.90
   4   3  14    8.70   10.60
  -3  -3 -14    8.90    6.80
   3   3  14   16.00    8.30
  -2  -3 -14   -2.80    5.50
   2   3  14    4.10    7.10
  -1  -3 -14   10.50    4.90
   1   3  14   20.60    6.70
   0  -3 -14    6.30    3.70
   0   3  14   -7.80    5.20
   1  -3 -14   10.80    4.30
   1  -3 -14    4.30    3.30
   2  -3 -14    2.40    2.60
   2  -3 -14   -8.30    4.70
   2  -3 -14   -3.50    2.50
   3  -3 -14   12.60    5.80
   4  -3 -14    3.60    8.10
  -4  -2 -14   -9.80    8.30
   4   2  14    7.30   14.40
  -3  -2 -14   10.30    6.20
   3   2  14   -2.70    8.40
  -2  -2 -14    7.20    5.00
   2   2  14    5.80    6.50
  -1  -2 -14   11.20    4.50
   1   2  14    9.00    7.50
   0  -2 -14   30.50    4.50
   1  -2 -14    6.90    3.80
   1  -2 -14   -0.40    2.60
   1  -2 -14    8.60    2.80
   2  -2 -14   -0.30    1.80
   2  -2 -14   -3.10    4.40
   2  -2 -14    0.30    1.90
   3  -2 -14   -6.00    5.80
   4  -2 -14    3.20    6.70
  -4  -1 -14   12.80    7.60
   4   1  14   -1.90    9.70
  -3  -1 -14   -3.20    5.90
   3   1  14    2.70    7.20
  -2  -1 -14   10.00    4.80
   2   1  14    4.00    5.90
  -1  -1 -14    4.80    3.80
   1   1  14    5.90    5.50
   0  -1 -14    0.80    2.80
   1  -1 -14   -0.20    2.40
   1  -1 -14   -4.40    4.40
   1  -1 -14    2.70    2.20
   2  -1 -14    0.20    4.00
   3  -1 -14    9.30    6.40
   4  -1 -14   15.60    7.20
  -4   0 -14   -2.50    7.60
   4   0  14  -10.30    9.00
  -3   0 -14    7.80    6.70
   3   0  14   -3.50    6.80
  -2   0 -14    7.90    4.50
   2   0  14    7.50    6.20
  -1   0 -14   -6.20    3.40
   1   0  14    1.60    5.60
   0   0 -14    2.40    3.70
   0   0 -14    4.20    2.80
   1   0 -14   -1.00    2.20
   1   0 -14    1.10    2.20
   2   0 -14    5.50    4.10
   3   0 -14    9.40    5.30
   4   0 -14  -10.30    7.40
  -4   1 -14   -5.00    6.60
   4  -1  14  -12.20    9.00
  -3   1 -14    0.60    5.90
   3  -1  14   -4.60    7.00
  -2   1 -14   -5.20    4.30
   2  -1  14   -3.90    5.80
  -1   1 -14   -2.90    3.30
   1  -1  14   -5.70    5.20
   0   1 -14    4.00    2.90
   0   1 -14  -11.50    4.90
   1   1 -14   -0.50    2.20
   1   1 -14   -0.70    2.30
   2   1 -14    6.60    4.00
   3   1 -14    5.60    5.10
   4   1 -14    5.60   10.10
   5   1 -14  -16.90    8.70
  -4   2 -14   -2.70    7.80
   4  -2  14   -0.10    9.40
  -3   2 -14    1.60    5.80
   3  -2  14    3.90    7.50
  -2   2 -14   -1.10    4.40
   2  -2  14    2.80    6.00
  -1   2 -14    9.10    3.80
   1  -2  14    1.50    6.50
   0   2 -14   23.40    3.70
   1   2 -14    7.50    2.60
   1   2 -14    8.50    2.50
   2   2 -14    1.70    1.70
   2   2 -14    0.20    1.70
   2   2 -14   -5.20    4.20
  -2  -2  14   -4.40    4.30
   3   2 -14   -7.90    4.90
  -3  -2  14    7.30    6.20
   4   2 -14    9.00    6.90
  -4  -2  14  -14.60    6.80
  -4   3 -14   16.40    8.40
   4  -3  14   12.40   10.00
  -3   3 -14    9.30    5.60
   3  -3  14   19.90    7.50
  -2   3 -14    9.50    4.80
   2  -3  14   -2.00    7.50
  -1   3 -14    1.60    3.90
   0   3 -14   11.90    3.60
   1   3 -14    3.70    2.80
   1   3 -14   -1.60    2.60
   2   3 -14    6.60    2.40
   2   3 -14   13.00    4.10
   2   3 -14    3.20    2.40
  -2  -3  14   13.20    4.90
   3   3 -14   16.20    5.60
  -3  -3  14   13.10    6.70
   4   3 -14    2.90    6.60
  -4  -3  14   -0.10    7.50
  -4   4 -14   17.10    8.90
  -3   4 -14    9.70    6.80
   3  -4  14   -9.60    8.10
  -2   4 -14    6.60    5.20
   2  -4  14   15.10    6.90
  -1   4 -14    8.70    4.50
   1  -4  14   10.10    6.40
   0   4 -14    6.80    3.80
   0  -4  14   11.30    6.60
   1   4 -14   12.80    3.70
   2   4 -14    8.90    3.20
  -2  -4  14   14.90    6.00
   3   4 -14    0.10    2.60
   3   4 -14    2.60    2.60
  -3  -4  14   -2.80    6.40
   4   4 -14   -1.60    7.00
  -4  -4  14    5.70    8.30
  -4   5 -14   -7.90   12.10
  -3   5 -14   -8.60    6.80
   3  -5  14   -5.40    9.60
  -2   5 -14   -3.80    5.80
   2  -5  14   -3.50    7.80
  -1   5 -14   -0.30    4.70
   1  -5  14   -4.80    7.10
   0   5 -14   13.80    4.50
   0  -5  14    6.80    8.20
   1   5 -14   -0.90    3.80
   2   5 -14    5.10    3.70
  -2  -5  14    7.30    6.80
   3   5 -14    1.20    3.40
  -3  -5  14    2.40    6.80
   4   5 -14    1.50    3.30
  -4  -5  14    8.20    9.70
  -3   6 -14    2.60    8.10
   3  -6  14   -5.60   10.80
  -2   6 -14    0.00    6.70
   2  -6  14   -3.60    8.60
   1  -6  14   -3.70    7.90
   0   6 -14   10.10    5.10
   0  -6  14    6.50    7.90
  -1  -6  14    4.40    6.70
   2   6 -14   -2.10    4.40
  -2  -6  14    5.20    6.60
   3   6 -14   -4.90    4.30
  -3  -6  14   -5.80    7.50
  -2   7 -14   -1.90    7.30
   2  -7  14    6.10   10.90
  -1   7 -14    1.70    7.70
   1  -7  14   -4.20    9.20
   0   7 -14    9.70    6.10
   0  -7  14  -13.90    8.80
   1   7 -14    3.80    5.50
  -1  -7  14    2.10    7.60
   2   7 -14   -2.80    5.40
   0   8 -14   -4.30    7.20
   0  -6 -15   -1.80    7.70
  -2  -5 -15    5.90    8.00
   2   5  15   19.20   10.20
  -1  -5 -15  -14.80    6.20
   1   5  15   -7.60    9.40
   0  -5 -15   10.50    6.20
   0   5  15    6.60    7.10
   2  -5 -15    2.80    5.00
  -3  -4 -15   16.40    8.80
   3   4  15    1.80   10.30
  -2  -4 -15   16.00    7.30
   2   4  15   21.00    8.90
  -1  -4 -15    1.50    5.60
   0  -4 -15    7.90    5.40
   0   4  15   -1.40    6.30
   1  -4 -15    3.20    4.30
   2  -4 -15    6.10    3.60
   3  -4 -15    8.20   12.10
  -3  -3 -15   -0.20    7.00
   3   3  15   10.10    9.90
  -2  -3 -15    3.40    6.10
   2   3  15   -2.40    8.30
  -1  -3 -15   29.20    5.70
   1   3  15   29.20    8.00
   1  -3 -15   22.80    4.10
   2  -3 -15   -2.00    2.90
   2  -3 -15   -0.10    2.60
  -4  -2 -15    8.60    9.10
  -3  -2 -15    3.40    7.20
   3   2  15   -1.70    9.00
  -2  -2 -15   -0.30    5.70
   2   2  15   31.20   12.30
  -1  -2 -15   -0.50    4.50
   1   2  15    8.20    7.90
   0  -2 -15    0.20    3.70
   1  -2 -15   -0.40    3.00
   3  -2 -15   16.10   11.50
   4  -2 -15    9.20    8.90
  -4  -1 -15   -6.70    9.00
   4   1  15   15.40   10.90
  -3  -1 -15   24.60    7.50
   3   1  15    5.80    8.80
  -2  -1 -15    3.70    5.40
   2   1  15  -12.50   13.60
  -1  -1 -15   -7.20    4.00
   1   1  15  -11.10    6.50
   0  -1 -15    3.90    4.70
   1  -1 -15    7.30    3.00
   1  -1 -15   -3.10    2.50
   3  -1 -15   11.90    5.90
   4  -1 -15   16.80    8.10
  -4   0 -15    2.00    8.70
   4   0  15    4.20   10.10
  -3   0 -15    3.20    6.90
   3   0  15    4.80    8.20
  -2   0 -15    5.10    5.40
   2   0  15   -6.50    8.60
  -1   0 -15   -3.00    4.10
   1   0  15    6.80    6.70
   0   0 -15   -3.20    2.90
   1   0 -15    1.70    2.70
   1   0 -15   -0.20    2.50
   3   0 -15   10.60    5.70
   4   0 -15   -6.70    7.50
  -4   1 -15    9.40    8.90
   4  -1  15   12.20   10.00
  -3   1 -15    3.70    6.60
   3  -1  15    9.40    8.00
  -2   1 -15   -4.50    4.60
   2  -1  15   -5.90    9.80
  -1   1 -15    3.10    3.90
   1  -1  15   -1.60    6.20
   0   1 -15    8.50    3.30
   1   1 -15    4.90    2.60
   1   1 -15    6.30    2.80
   3   1 -15    2.60    5.80
   4   1 -15   15.10    7.20
  -4   2 -15   13.80    8.70
   4  -2  15    5.30   15.80
  -3   2 -15   -3.70    6.50
   3  -2  15   13.20    8.20
  -2   2 -15    2.50    5.30
  -1   2 -15    4.30    4.10
   1  -2  15   -4.90    6.20
   0   2 -15    5.10    3.50
   1   2 -15    1.80    2.80
   1   2 -15    6.50    2.90
   2   2 -15   -1.40    1.80
  -3  -2  15    6.20    7.20
   4   2 -15    0.00    7.40
  -4  -2  15   -1.40    9.30
  -4   3 -15    2.30    9.20
   4  -3  15   19.40   11.40
  -3   3 -15   11.80    6.60
   3  -3  15    7.10    8.40
  -2   3 -15    8.40    5.40
   2  -3  15    6.80    6.90
  -1   3 -15    1.20    4.20
   1  -3  15   -8.00    6.60
   0   3 -15   -1.60    3.80
   1   3 -15    3.20    4.00
   2   3 -15    6.70    2.70
   2   3 -15    3.60    2.60
  -3  -3  15   26.30    8.00
   4   3 -15    6.80    7.60
  -4  -3  15    2.70    8.70
  -3   4 -15   -9.20    7.90
   3  -4  15    7.40    9.50
  -2   4 -15   15.60    6.10
   2  -4  15   13.90    8.10
  -1   4 -15   -8.80    4.80
   1  -4  15   -0.90    7.00
   0   4 -15    1.70    4.30
   0  -4  15    2.10    5.50
   1   4 -15    0.50    3.60
  -3   5 -15   -9.30    7.60
   3  -5  15    2.60   11.10
  -2   5 -15   -7.10    6.20
   2  -5  15    3.70    9.10
  -1   5 -15  -11.40    5.20
   1  -5  15   -9.50    8.20
   0   5 -15    2.20    4.60
   0  -5  15   -2.50    6.20
   1   5 -15   -2.50    4.20
   2   5 -15    3.20    4.00
   3   5 -15    5.90    3.60
  -2   6 -15   -5.80    6.90
   2  -6  15   -6.10    9.60
  -1   6 -15    1.10    6.40
   1  -6  15    5.00    8.60
   0   6 -15    3.80    5.50
   0  -6  15    7.80    7.00
   1   6 -15   10.20    5.20
   2   6 -15    6.20    4.70
  -1   7 -15   -8.20    7.20
   1  -7  15    3.90   10.40
   0  -7  15    2.20   10.50
   1   7 -15   -0.50    6.40
  -1  -7  15  -15.30    9.80
  -2  -4 -16    0.20    7.80
  -1  -4 -16    6.80    6.70
   1   4  16    7.30    8.10
   0  -4 -16    1.30    5.70
   1  -4 -16   -1.80    4.60
   2  -4 -16   11.50    4.10
  -2  -3 -16    5.00    6.60
   2   3  16    8.40    9.50
  -1  -3 -16    1.30    5.90
   1   3  16    6.70    6.90
   1  -3 -16   -0.90    3.90
   2  -3 -16    4.50    4.80
  -3  -2 -16    2.60    8.10
   3   2  16    3.90   10.10
  -2  -2 -16   12.00    6.90
   2   2  16   -2.30    8.70
  -1  -2 -16   15.20    5.60
   1   2  16    4.30    6.50
   0  -2 -16    8.60    4.50
   1  -2 -16    5.20    3.60
  -3  -1 -16   -9.50    7.00
   3   1  16    6.50   12.30
  -2  -1 -16   10.00    6.00
   2   1  16   -6.00    8.30
  -1  -1 -16    1.30    4.70
   1   1  16    4.50    5.90
   0  -1 -16    3.80    3.80
   1  -1 -16   -4.10    3.00
  -3   0 -16  -11.10    7.40
  -2   0 -16   -3.90    5.60
   2   0  16  -15.10    8.00
  -1   0 -16    2.00    4.50
   1   0  16   -1.70    6.00
   0   0 -16   -5.70    3.60
   1   0 -16    5.70    2.90
  -3   1 -16    0.80    6.70
   3  -1  16   -6.40   13.00
  -2   1 -16    6.10    5.40
   2  -1  16    6.70    7.90
  -1   1 -16   -0.30    4.30
   1  -1  16   -5.90    5.60
   0   1 -16   -3.70    3.70
   1   1 -16    3.50    2.90
  -3   2 -16   -2.00    6.90
   3  -2  16    3.80    9.90
  -2   2 -16    5.30    5.80
   2  -2  16   15.50    8.10
  -1   2 -16    2.80    4.70
   1  -2  16   -8.20    5.80
   0   2 -16   -1.30    3.80
   1   2 -16   -5.90    2.90
  -3   3 -16   -1.90    7.30
   3  -3  16    0.70    9.30
  -2   3 -16   -0.80    7.60
   2  -3  16   22.00    8.40
  -1   3 -16  -11.00    4.60
   1  -3  16   -5.10    7.40
   0   3 -16    2.20    4.10
   1   3 -16    2.10    3.40
   2   3 -16   -2.30    2.70
  -3   4 -16   -4.80    7.60
  -2   4 -16    5.80    6.20
   2  -4  16   -1.10    8.90
  -1   4 -16    3.60    6.90
   1  -4  16    0.30    8.50
   0   4 -16   -3.20   10.20
   0  -4  16   12.00    6.70
   1   4 -16   11.00    4.10
   2   4 -16    1.10    3.40
  -2   5 -16    9.90    7.40
   2  -5  16    2.00   10.10
  -1   5 -16    0.10    6.00
   1  -5  16   -4.40    9.30
   0   5 -16    7.30    5.50
   0  -5  16    4.00    7.00
  -1   6 -16   -4.80    6.80
   0   6 -16    2.50    7.60
   0  -6  16    0.00    8.10
   1   6 -16   11.30    6.00
  -1  -3 -17   -2.70    7.40
   1   3  17   -1.40    8.40
   0  -3 -17    4.20    5.90
   1  -3 -17    7.40    4.40
  -2  -2 -17    0.20    8.00
   2   2  17   23.70   10.20
  -1  -2 -17   -2.60    5.90
   1   2  17    9.80    7.70
   0  -2 -17   -2.70    4.60
   1  -2 -17    7.10    3.90
  -2  -1 -17   -1.70    6.40
   2   1  17    1.60    9.80
  -1  -1 -17   -6.40    5.20
   1   1  17   12.50    7.30
   0  -1 -17    2.30    4.20
   1  -1 -17    0.60    3.20
  -2   0 -17    1.40    6.60
   2   0  17    8.60    9.20
  -1   0 -17    3.90    5.00
   1   0  17   -5.40    6.80
   0   0 -17    5.80    4.30
   1   0 -17   -3.20    3.20
  -2   1 -17   -8.70    6.30
   2  -1  17    7.50    9.20
  -1   1 -17    7.70    5.20
   1  -1  17    6.70    6.70
   0   1 -17    9.60    4.30
   1   1 -17    1.00    3.30
  -2   2 -17  -12.20    6.10
   2  -2  17   -4.50    9.30
  -1   2 -17   -3.40    5.00
   0   2 -17   -3.20    4.30
   1   2 -17   -0.40    3.60
  -2   3 -17   -5.40    6.80
   2  -3  17    8.70    9.60
  -1   3 -17    2.90    5.40
   1  -3  17    7.70    6.90
   0   3 -17    1.90    4.50
   1   3 -17   -0.80    3.80
   2   3 -17    2.20    2.70
   2   3 -17    5.20    3.70
  -1   4 -17   23.40    6.60
   1  -4  17   -7.20    7.50
   0   4 -17    0.70    6.00
   1   4 -17    1.10    4.60
   2   4 -17    8.00    3.70
   0   5 -17   20.00    6.50
   0  -1 -18    9.70    5.20
   1  -1 -18    1.50    3.90
  -1   0 -18    1.00    6.00
   1   0  18    0.60    8.80
   0   0 -18    4.20    4.80
   1   0 -18    4.30    3.60
  -1   1 -18    3.60    5.90
   1  -1  18  -12.40    8.30
   0   1 -18    8.90    4.90
   1   1 -18    1.10    3.70
  -1   2 -18   -9.10    6.10
   0   2 -18    3.60    7.00
   1   2 -18   -2.00    3.80
   0   3 -18    2.10    6.70

_computing_structure_solution     'SHELXT 2014/4 (Sheldrick, 2014)'
;
_shelx_hkl_checksum   43477
